# Supplementary material for: Three‐Year Follow‐Up of Neoadjuvant Tislelizumab with Chemotherapy in Locally Advanced Gastric and Gastroesophageal Junction Adenocarcinoma: Revealing Cancer‐Associated Fibroblast Heterogeneity Corresponding to PD‐1 Blockade Efficacy
Source: Adv Sci (Weinh). 2025 Dec 1;13(9):e08433. doi: 10.1002/advs.202508433 (PMC12903965; doi:10.1002/advs.202508433)
Supplement: Supplementary file 2 — Supporting Information [file ADVS-13-e08433-s001.xlsx]

## Sheet: Table S1
Table S1 Treatment-related adverse events
AEs, n (%)	Neoadjuvant period (N=49)				Postoperative period					Adjuvant period
					(N=47)					(N=46)
	Total	Grade 1–2	Grade 3–4		Total	Grade 1–2	Grade 3–4	Grade 5		Total	Grade 1–2	Grade 3–4
Any TRAE*	32	26	6		35	27	7	1		33	25	8
Immune‐related TRAEs
Hypothyroidism	1	1	0		0	0	0	0		0	0	0
Rash	5	4	1		0	0	0	0		4	4	0
Blood bilirubin increased	2	2	0		0	0	0	0		2	2	0
Hemophagocytic lymphohistiocytosis	0	0	0		1	0	0	1		0	0	0
Non-immune‐related TRAEs
Myelosuppression	15	12	3		9	6	3	0		21	17	4
White blood cell decreased	12	10	2		7	6	1	0		17	11	6
Neutropenia	6	4	2		4	4	0	0		11	7	4
Anemia	10	9	1		14	10	4	0		10	10	0
Platelet count decreased	5	4	1		3	2	1	0		11	11	0
AST increased	3	2	1		4	3	1	0		5	4	1
ALT increased	3	2	1		2	1	1	0		5	4	1
Hypoalbuminemia	2	2	0		10	9	1	0		8	7	1
Vomiting	6	5	1		2	2	0	0		10	8	2
Diarrhea	1	1	0		1	1	0	0		3	3	0
Constipation	1	1	0		2	2	0	0		3	3	0
Intra-abdominal infection	0	0	0		3	3	0	0		0	0	0
Pulmonary infection	0	0	0		5	3	2	0		0	0	0
Pleural effusion	0	0	0		11	11	0	0		2	2	0
Atelectasis	0	0	0		4	3	1	0		0	0	0
Arrhythmia	1	1	0		1	1	0	0		0	0	0
Pulmonary embolism	0	0	0		3	2	1	0		1	1	0
Deep vein thrombosis	0	0	0		4	4	0	0		1	1	0
Abdominal aortic thrombosis	1	0	1		0	0	0	0		0	0	0
Gastroparesis	0	0	0		2	1	1	0		0	0	0
Acute renal insufficiency	0	0	0		1	0	1	0		0	0	0
Icterus	2	2	0		0	0	0	0		2	2	0
Gamma-glutamyltransferase increased	5	5	0		2	2	0	0		9	9	0
*: A patient may have one or more adverse events
TRAE treatment-related adverse event

## Sheet: Table S2
Table S2. Comparation of MPR and pCR rates of patients with different TN stages and MMR status
	All	MPR	non-MPR	χ2	p-value	pCR	nonpCR	χ2	p-value
T stages				0.383	0.536			0.705	0.401
CT=3	27	14 (51.9)	13 (48.1)			8 (29.6)	19 (70.4)
CT=4	22	10 (45.5)	12 (54.5)			5 (22.7)	17 (77.3)
N stages				1.087	0.781			0.296	0.961
CN=1	31	15 (48.4)	16 (51.6)			8 (25.8)	23 (74.2)
CN=2	15	8 (53.3)	7 (46.7)			4 (26.7)	11 (73.3)
CN=3	3	1 (33.3)	2 (66.7)			1 (33.3)	2 (66.7)
MSI/MMR status				2.172	0.141			5.774	0.016
dMMR	2	2 (100)	0 (0)			2 (100)	0 (0)
pMMR	47	22 (46.8)	25 (53.2)			11 (23.4)	36 (76.6)

## Sheet: Table S3
Table S3. Baseline Data of Patients for scRNA-seq Analysis
Treatment ID	Tumor type	Age	Sex	MSI/MMR status	differentiation	cTNM	ypTNM	TRG	DFS	OS	Recurrence	Death
Patient 01	Primary	52	Male	pMMR	Moderately differentiated	T4N3M0	T3N1M0	3	14	16	1	1
Patient 02	Primary	65	Male	pMMR	Moderately differentiated	T3N1M0	T2N1M0	1	47	47	0	0
Patient 03	Primary	62	Male	pMMR	Poorly differentiated	T4aN1M0	T1N1M0	1	19	19	0	0
Patient 04	Primary	33	Female	pMMR	Poorly differentiated	T4aN1M0	T4aN3aM0	3	13	16	1	1
Patient 07	Primary	68	Female	pMMR	Moderately differentiated	T4N2M0	T2N0M0	1	38	38	0	0
Patient 13	Primary	45	Male	pMMR	Moderately differentiated	T3N0M0	T3N0M0	2	44	44	0	0
Patient 14	Primary	62	Male	pMMR	Poorly differentiated	T4aN1M0	T1N0M0	1	45	45	0	0

## Sheet: Table S4
Table S4 Markers of all cell types in scRNA-seq.
Genes	p_val	avg_log2FC	pct.1	pct.2	p_val_adj	cluster	gene
MUC4	0	2.69418	0.672	0.165	0	Cancer_cell	MUC4
TMC5	0	1.68007	0.87	0.372	0	Cancer_cell	TMC5
C4orf19	0	1.3406	0.759	0.289	0	Cancer_cell	C4orf19
CYP3A5	0	1.44077	0.868	0.401	0	Cancer_cell	CYP3A5
FCGBP	0	2.42488	0.592	0.141	0	Cancer_cell	FCGBP
CATSPERB	0	2.01951	0.667	0.231	0	Cancer_cell	CATSPERB
RNF213	0	1.92859	0.928	0.494	0	Cancer_cell	RNF213
TJP2	0	1.15143	0.738	0.31	0	Cancer_cell	TJP2
BAIAP2L1	0	1.12899	0.775	0.351	0	Cancer_cell	BAIAP2L1
ABCC3	0	1.01777	0.793	0.372	0	Cancer_cell	ABCC3
LINC00342	0	1.7933	0.945	0.528	0	Cancer_cell	LINC00342
ATP10B	0	2.01559	0.536	0.132	0	Cancer_cell	ATP10B
RASEF	0	1.4454	0.624	0.224	0	Cancer_cell	RASEF
DNAJC5	0	1.03429	0.689	0.289	0	Cancer_cell	DNAJC5
CYP2C18	0	1.68777	0.627	0.23	0	Cancer_cell	CYP2C18
MYO6	0	1.06581	0.811	0.418	0	Cancer_cell	MYO6
PTPRH	0	1.34254	0.536	0.143	0	Cancer_cell	PTPRH
RNF19A	0	1.77851	0.663	0.273	0	Cancer_cell	RNF19A
SHROOM3	0	1.08966	0.678	0.289	0	Cancer_cell	SHROOM3
PLEC	0	1.44953	0.63	0.241	0	Cancer_cell	PLEC
LDLR	0	1.17267	0.699	0.32	0	Cancer_cell	LDLR
CXCL3	0	1.76529	0.536	0.159	0	Cancer_cell	CXCL3
TCF25	0	1.22365	0.792	0.417	0	Cancer_cell	TCF25
ANKRD36C	0	1.80058	0.958	0.586	0	Cancer_cell	ANKRD36C
LIPH	0	1.08454	0.573	0.203	0	Cancer_cell	LIPH
TC2N	0	1.25932	0.622	0.253	0	Cancer_cell	TC2N
DUOX2	0	1.67597	0.484	0.116	0	Cancer_cell	DUOX2
ANXA4	0	1.20229	0.702	0.336	0	Cancer_cell	ANXA4
AP3D1	0	1.25393	0.603	0.238	0	Cancer_cell	AP3D1
ARHGAP26	0	1.10702	0.855	0.491	0	Cancer_cell	ARHGAP26
TMPRSS2	0	1.07769	0.591	0.228	0	Cancer_cell	TMPRSS2
PRKCA	0	1.47764	0.857	0.497	0	Cancer_cell	PRKCA
PNN	0	1.23551	0.64	0.281	0	Cancer_cell	PNN
TPM1	0	1.36901	0.764	0.405	0	Cancer_cell	TPM1
MAL2	0	1.56759	0.511	0.156	0	Cancer_cell	MAL2
ZNF83	0	1.86722	0.605	0.253	0	Cancer_cell	ZNF83
HSP90AA1	0	1.40744	0.605	0.255	0	Cancer_cell	HSP90AA1
AC245060.5	0	1.29694	0.529	0.181	0	Cancer_cell	AC245060.5
HMGA1P4	0	1.39581	0.524	0.178	0	Cancer_cell	HMGA1P4
ONECUT3	0	1.49238	0.514	0.169	0	Cancer_cell	ONECUT3
MUC3A	0	2.58291	0.446	0.106	0	Cancer_cell	MUC3A
RESF1	0	1.61572	0.551	0.212	0	Cancer_cell	RESF1
MACC1	0	1.56141	0.569	0.23	0	Cancer_cell	MACC1
GDA	0	1.67896	0.452	0.114	0	Cancer_cell	GDA
MUCL3	0	2.40583	0.508	0.173	0	Cancer_cell	MUCL3
CMPK1	0	1.28741	0.522	0.188	0	Cancer_cell	CMPK1
WWC1	0	1.30695	0.518	0.188	0	Cancer_cell	WWC1
LINC02163	0	2.20833	0.449	0.126	0	Cancer_cell	LINC02163
SLC44A4	0	1.21219	0.462	0.142	0	Cancer_cell	SLC44A4
PARD6B	0	1.56258	0.431	0.113	0	Cancer_cell	PARD6B
GCNT3	0	2.10405	0.401	0.085	0	Cancer_cell	GCNT3
AC011287.1	0	1.88046	0.436	0.122	0	Cancer_cell	AC011287.1
SLC25A25-AS1	0	2.01595	0.391	0.088	0	Cancer_cell	SLC25A25-AS1
PTK6	0	1.59946	0.409	0.109	0	Cancer_cell	PTK6
APOL1	0	2.23001	0.381	0.083	0	Cancer_cell	APOL1
PLAUR	0	1.84628	0.409	0.112	0	Cancer_cell	PLAUR
LINC01133	0	1.07719	0.41	0.118	0	Cancer_cell	LINC01133
CFB	0	2.42674	0.376	0.085	0	Cancer_cell	CFB
MYEOV	0	1.74555	0.371	0.081	0	Cancer_cell	MYEOV
CYP2C19	0	1.66389	0.405	0.123	0	Cancer_cell	CYP2C19
CXCL2	0	2.15322	0.359	0.079	0	Cancer_cell	CXCL2
KYNU	0	1.59131	0.371	0.096	0	Cancer_cell	KYNU
SRD5A3	0	2.88946	0.312	0.045	0	Cancer_cell	SRD5A3
EPS8L1	0	1.19189	0.363	0.097	0	Cancer_cell	EPS8L1
ATP13A4	0	1.2696	0.348	0.086	0	Cancer_cell	ATP13A4
XDH	0	2.65542	0.33	0.07	0	Cancer_cell	XDH
CEACAM5	0	1.90205	0.344	0.084	0	Cancer_cell	CEACAM5
TRIM31	0	1.44024	0.352	0.094	0	Cancer_cell	TRIM31
RHEX	0	2.64865	0.307	0.052	0	Cancer_cell	RHEX
KCNQ3	0	2.61886	0.306	0.054	0	Cancer_cell	KCNQ3
ASS1	0	2.43838	0.305	0.068	0	Cancer_cell	ASS1
AC073332.1	0	2.2922	0.312	0.077	0	Cancer_cell	AC073332.1
AC093817.2	0	2.02764	0.303	0.071	0	Cancer_cell	AC093817.2
SPATS2	2.30804e-305	1.27771	0.646	0.298	6.84032e-301	Cancer_cell	SPATS2
SHROOM1	6.30405e-305	1.48566	0.362	0.1	1.86833e-300	Cancer_cell	SHROOM1
EZR	1.82448e-304	1.0489	0.67	0.295	5.4072e-300	Cancer_cell	EZR
OCLN	3.19232e-304	1.01663	0.493	0.17	9.46109e-300	Cancer_cell	OCLN
LPIN2	2.8551e-302	1.12543	0.582	0.239	8.46165e-298	Cancer_cell	LPIN2
AC005062.1	3.66511e-299	1.76399	0.433	0.149	1.08623e-294	Cancer_cell	AC005062.1
SLC12A7	3.94564e-299	1.55161	0.44	0.15	1.16937e-294	Cancer_cell	SLC12A7
TGOLN2	4.53821e-297	1.08541	0.52	0.194	1.34499e-292	Cancer_cell	TGOLN2
RNF145	9.23782e-297	1.13049	0.64	0.293	2.73781e-292	Cancer_cell	RNF145
SENP5	2.86579e-292	1.13238	0.607	0.264	8.49333e-288	Cancer_cell	SENP5
CASC19	7.01479e-292	1.85833	0.33	0.089	2.07897e-287	Cancer_cell	CASC19
LCN2	1.78349e-290	1.50802	0.311	0.078	5.28573e-286	Cancer_cell	LCN2
OSBPL3	1.16925e-285	1.25757	0.518	0.201	3.46531e-281	Cancer_cell	OSBPL3
RHPN2	2.43731e-285	1.04142	0.611	0.261	7.22345e-281	Cancer_cell	RHPN2
SON	1.20764e-283	1.12742	0.76	0.426	3.57907e-279	Cancer_cell	SON
DDX5	9.89064e-283	1.2065	0.726	0.39	2.93129e-278	Cancer_cell	DDX5
NCEH1	1.32561e-281	1.34807	0.482	0.177	3.9287e-277	Cancer_cell	NCEH1
FIRRE	1.53122e-279	1.63059	0.326	0.088	4.53807e-275	Cancer_cell	FIRRE
MTCL1	1.36504e-278	1.55856	0.434	0.154	4.04557e-274	Cancer_cell	MTCL1
HDAC9	6.79492e-277	1.26598	0.501	0.19	2.01381e-272	Cancer_cell	HDAC9
ATP1B1	7.25559e-276	1.10059	0.588	0.247	2.15034e-271	Cancer_cell	ATP1B1
SLC25A16	1.5716e-274	1.15322	0.543	0.225	4.65776e-270	Cancer_cell	SLC25A16
TIAM1	8.85293e-269	1.11623	0.438	0.148	2.62374e-264	Cancer_cell	TIAM1
ZNFX1	2.22255e-263	1.32921	0.442	0.163	6.58696e-259	Cancer_cell	ZNFX1
SPTBN1	2.90944e-261	1.03596	0.764	0.42	8.62269e-257	Cancer_cell	SPTBN1
BTNL8	7.8574e-260	1.43424	0.322	0.091	2.3287e-255	Cancer_cell	BTNL8
NPIPB15	5.64044e-259	1.25365	0.483	0.19	1.67166e-254	Cancer_cell	NPIPB15
FRK	6.10411e-254	1.29631	0.346	0.106	1.80907e-249	Cancer_cell	FRK
SRPK1	3.3386e-252	1.0905	0.51	0.206	9.89462e-248	Cancer_cell	SRPK1
GIPC1	4.56838e-251	1.17657	0.472	0.186	1.35393e-246	Cancer_cell	GIPC1
SPECC1	8.34889e-251	1.19987	0.409	0.14	2.47436e-246	Cancer_cell	SPECC1
CDCP1	1.29237e-250	1.0183	0.381	0.125	3.83018e-246	Cancer_cell	CDCP1
SEMA4B	4.75284e-250	1.20578	0.433	0.158	1.4086e-245	Cancer_cell	SEMA4B
TNFAIP2	9.30418e-249	2.14304	0.398	0.149	2.75748e-244	Cancer_cell	TNFAIP2
2024-03-03	1.24647e-248	1.15686	0.522	0.218	3.69416e-244	Cancer_cell	2024-03-03
ARFGAP1	2.6275e-248	1.03174	0.471	0.178	7.78713e-244	Cancer_cell	ARFGAP1
RHBDL2	3.56217e-248	1.00948	0.348	0.106	1.05572e-243	Cancer_cell	RHBDL2
SPAG1	5.47707e-246	1.37696	0.324	0.097	1.62324e-241	Cancer_cell	SPAG1
PVT1	1.76949e-244	1.18822	0.7	0.39	5.24424e-240	Cancer_cell	PVT1
AC083837.1	1.03305e-242	1.36176	0.449	0.172	3.06164e-238	Cancer_cell	AC083837.1
HSPD1	1.68351e-240	1.1655	0.485	0.199	4.98942e-236	Cancer_cell	HSPD1
FAT1	9.98014e-238	1.07444	0.588	0.274	2.95782e-233	Cancer_cell	FAT1
SKIL	8.90101e-237	1.03357	0.487	0.198	2.63799e-232	Cancer_cell	SKIL
SHTN1	8.34477e-235	1.13407	0.504	0.214	2.47314e-230	Cancer_cell	SHTN1
PDXK	3.69247e-233	1.20707	0.414	0.153	1.09434e-228	Cancer_cell	PDXK
CD24	4.07939e-233	1.25584	0.439	0.171	1.20901e-228	Cancer_cell	CD24
AC130456.2	1.13963e-231	1.1679	0.338	0.105	3.37753e-227	Cancer_cell	AC130456.2
ZGPAT	1.41119e-229	1.27857	0.363	0.122	4.18233e-225	Cancer_cell	ZGPAT
BAIAP2L2	6.71427e-228	1.49088	0.358	0.124	1.98991e-223	Cancer_cell	BAIAP2L2
FAM83E	5.27951e-227	1.09678	0.339	0.109	1.56469e-222	Cancer_cell	FAM83E
CARD11	6.00685e-226	1.04391	0.363	0.121	1.78025e-221	Cancer_cell	CARD11
NOP56	1.5104e-225	1.03432	0.452	0.175	4.47636e-221	Cancer_cell	NOP56
PPFIA1	6.17581e-221	1.04117	0.564	0.267	1.83033e-216	Cancer_cell	PPFIA1
DAPK2	7.04448e-220	1.17184	0.486	0.208	2.08777e-215	Cancer_cell	DAPK2
KLHDC4	2.61576e-219	1.12981	0.476	0.202	7.75234e-215	Cancer_cell	KLHDC4
RAB11FIP1	4.84508e-218	1.04067	0.534	0.237	1.43594e-213	Cancer_cell	RAB11FIP1
PHF20L1	1.78432e-215	1.05987	0.515	0.234	5.28819e-211	Cancer_cell	PHF20L1
DDX27	8.22969e-213	1.35017	0.364	0.131	2.43903e-208	Cancer_cell	DDX27
SMC5-AS1	2.92401e-210	1.39661	0.307	0.098	8.66588e-206	Cancer_cell	SMC5-AS1
PCAT1	1.53352e-209	1.15535	0.484	0.212	4.5449e-205	Cancer_cell	PCAT1
ZNF587	2.62131e-208	1.05152	0.392	0.149	7.76877e-204	Cancer_cell	ZNF587
RDH13	1.42737e-207	1.09932	0.333	0.112	4.23029e-203	Cancer_cell	RDH13
ST3GAL1	1.51209e-202	1.56198	0.395	0.161	4.48139e-198	Cancer_cell	ST3GAL1
ATR	1.14229e-201	1.00495	0.578	0.291	3.38542e-197	Cancer_cell	ATR
FA2H	9.28955e-198	1.20737	0.349	0.125	2.75314e-193	Cancer_cell	FA2H
NBR2	1.60543e-196	1.21214	0.321	0.112	4.75803e-192	Cancer_cell	NBR2
FAM102A	4.74584e-193	1.29811	0.33	0.118	1.40652e-188	Cancer_cell	FAM102A
LSG1	4.4383e-182	1.22703	0.306	0.107	1.31538e-177	Cancer_cell	LSG1
KNOP1	1.40785e-179	1.27356	0.323	0.118	4.17244e-175	Cancer_cell	KNOP1
CASP8	1.39312e-173	1.05134	0.307	0.11	4.1288e-169	Cancer_cell	CASP8
FER1L6	8.29024e-169	1.02676	0.447	0.206	2.45698e-164	Cancer_cell	FER1L6
PPP2R3A	2.83703e-168	1.02722	0.398	0.171	8.4081e-164	Cancer_cell	PPP2R3A
CLPTM1L	1.12983e-164	1.04658	0.35	0.138	3.34847e-160	Cancer_cell	CLPTM1L
DDX21	2.48193e-159	1.10979	0.367	0.156	7.3557e-155	Cancer_cell	DDX21
LAMA3	6.98695e-148	1.12033	0.401	0.187	2.07072e-143	Cancer_cell	LAMA3
SBNO2	4.81804e-146	1.0986	0.311	0.125	1.42792e-141	Cancer_cell	SBNO2
LPIN1	6.46833e-145	1.08449	0.338	0.144	1.91702e-140	Cancer_cell	LPIN1
DDX60	4.04238e-139	1.29072	0.392	0.191	1.19804e-134	Cancer_cell	DDX60
AGBL4	7.62689e-132	1.08694	0.32	0.136	2.26038e-127	Cancer_cell	AGBL4
FUT9	1.05623e-252	3.27707	0.85	0.154	3.13034e-248	Chief_cell	FUT9
PKHD1	8.27998e-199	2.70268	0.537	0.069	2.45394e-194	Chief_cell	PKHD1
DCHS2	1.55354e-195	3.41886	0.374	0.035	4.60422e-191	Chief_cell	DCHS2
LINC00261	7.63184e-179	3.15582	0.316	0.027	2.26185e-174	Chief_cell	LINC00261
STK32B	3.39751e-174	2.75046	0.514	0.072	1.00692e-169	Chief_cell	STK32B
MIR31HG	1.40627e-171	2.21779	0.636	0.107	4.16775e-167	Chief_cell	MIR31HG
ST3GAL6	1.03541e-167	2.55833	0.412	0.048	3.06865e-163	Chief_cell	ST3GAL6
FBXL13	2.15691e-164	2.61826	0.605	0.107	6.39243e-160	Chief_cell	FBXL13
SLC9A4	9.36476e-163	2.62716	0.456	0.06	2.77543e-158	Chief_cell	SLC9A4
PTPRZ1	9.41355e-163	2.59202	0.432	0.054	2.78989e-158	Chief_cell	PTPRZ1
FAM189A2	1.68674e-160	2.65934	0.381	0.043	4.99899e-156	Chief_cell	FAM189A2
MUC6	1.69641e-158	3.46415	0.874	0.295	5.02764e-154	Chief_cell	MUC6
PIK3C2G	2.18221e-158	2.00511	0.816	0.19	6.46743e-154	Chief_cell	PIK3C2G
HPN	9.22867e-154	2.45064	0.32	0.031	2.7351e-149	Chief_cell	HPN
LIPF	9.30715e-147	3.42565	0.595	0.119	2.75836e-142	Chief_cell	LIPF
KCNJ15	1.79813e-140	2.9475	0.323	0.035	5.32911e-136	Chief_cell	KCNJ15
TTC6	1.71159e-136	2.33874	0.531	0.093	5.07263e-132	Chief_cell	TTC6
SHISA6	2.08026e-125	2.20388	0.439	0.069	6.16526e-121	Chief_cell	SHISA6
PGC	1.16407e-121	1.91957	0.687	0.166	3.44995e-117	Chief_cell	PGC
LRMDA	1.39962e-114	2.08803	0.908	0.396	4.14805e-110	Chief_cell	LRMDA
ESRRG	1.90468e-113	2.30935	0.486	0.091	5.64491e-109	Chief_cell	ESRRG
SNTB1	3.96221e-107	2.04413	0.609	0.148	1.17428e-102	Chief_cell	SNTB1
TNFRSF19	7.23487e-104	2.64522	0.34	0.051	2.1442e-99	Chief_cell	TNFRSF19
SLC4A4	2.01483e-100	1.97042	0.759	0.234	5.97137e-96	Chief_cell	SLC4A4
SHANK2	6.8607e-99	1.68061	0.861	0.32	2.03331e-94	Chief_cell	SHANK2
ROR1	1.16979e-98	2.10575	0.707	0.222	3.4669e-94	Chief_cell	ROR1
LINC01091	1.35321e-95	2.53682	0.476	0.103	4.0105e-91	Chief_cell	LINC01091
SLC22A23	1.6716e-94	1.60844	0.837	0.286	4.95413e-90	Chief_cell	SLC22A23
PRDM16	2.29918e-93	1.5337	0.718	0.211	6.81407e-89	Chief_cell	PRDM16
AC013652.1	1.58565e-92	2.04445	0.408	0.077	4.69938e-88	Chief_cell	AC013652.1
KCNQ1	8.9219e-92	1.84264	0.582	0.149	2.64418e-87	Chief_cell	KCNQ1
LRIG1	1.2395e-90	1.92467	0.578	0.152	3.6735e-86	Chief_cell	LRIG1
ZNF69	1.36674e-86	1.74006	0.633	0.181	4.05062e-82	Chief_cell	ZNF69
EYA2	1.8047e-86	1.49429	0.592	0.155	5.3486e-82	Chief_cell	EYA2
PACRG	3.47029e-86	2.71695	0.34	0.06	1.02849e-81	Chief_cell	PACRG
GMDS	1.17853e-84	1.70132	0.986	0.674	3.49281e-80	Chief_cell	GMDS
CFTR	3.10878e-82	1.79843	0.5	0.119	9.21349e-78	Chief_cell	CFTR
LINC01876	3.7007e-81	1.43705	0.755	0.251	1.09678e-76	Chief_cell	LINC01876
RHOBTB1	4.77249e-80	2.07915	0.551	0.153	1.41442e-75	Chief_cell	RHOBTB1
FAM107B	8.31038e-80	1.88855	0.67	0.217	2.46295e-75	Chief_cell	FAM107B
PLCB4	9.14705e-80	1.52383	0.803	0.3	2.71091e-75	Chief_cell	PLCB4
CHRM3	2.2102e-79	1.47568	0.711	0.232	6.55038e-75	Chief_cell	CHRM3
HNF1A-AS1	4.11298e-79	1.35677	0.827	0.316	1.21896e-74	Chief_cell	HNF1A-AS1
CA3	6.21909e-79	2.08189	0.323	0.057	1.84315e-74	Chief_cell	CA3
AP004608.1	7.31515e-79	2.10161	0.327	0.058	2.16799e-74	Chief_cell	AP004608.1
GLIS3	2.36701e-76	1.78971	0.663	0.226	7.01511e-72	Chief_cell	GLIS3
ZNRF3	1.65888e-74	1.63783	0.442	0.104	4.91643e-70	Chief_cell	ZNRF3
EHF	1.48511e-73	1.52709	0.537	0.145	4.40142e-69	Chief_cell	EHF
TTTY14	1.8241e-73	1.48098	0.653	0.208	5.40609e-69	Chief_cell	TTTY14
TEX9	3.05664e-73	1.64416	0.473	0.119	9.05898e-69	Chief_cell	TEX9
SIM2	5.59639e-72	1.88117	0.459	0.116	1.6586e-67	Chief_cell	SIM2
ARFGEF3	1.69045e-71	1.54253	0.524	0.144	5.00998e-67	Chief_cell	ARFGEF3
ARHGEF38	1.23138e-68	1.31871	0.476	0.123	3.64945e-64	Chief_cell	ARHGEF38
MECOM	7.73796e-68	1.47195	0.912	0.516	2.2933e-63	Chief_cell	MECOM
C1GALT1	1.03273e-67	1.59899	0.585	0.188	3.06071e-63	Chief_cell	C1GALT1
UNC13B	1.99324e-67	1.41234	0.629	0.207	5.90736e-63	Chief_cell	UNC13B
TCEA3	1.11637e-66	1.20774	0.459	0.119	3.3086e-62	Chief_cell	TCEA3
MVB12B	1.17031e-66	1.74108	0.361	0.079	3.46843e-62	Chief_cell	MVB12B
NEDD4L	2.01347e-66	1.33439	0.738	0.278	5.96731e-62	Chief_cell	NEDD4L
RALGAPA2	2.98004e-66	1.15714	0.864	0.388	8.83195e-62	Chief_cell	RALGAPA2
CDC14A	2.74579e-64	1.86181	0.398	0.098	8.13771e-60	Chief_cell	CDC14A
MAGI1	4.83544e-64	1.19046	0.952	0.649	1.43308e-59	Chief_cell	MAGI1
FAAH2	2.12104e-63	1.5496	0.585	0.191	6.28612e-59	Chief_cell	FAAH2
GPT2	5.62802e-63	1.74843	0.371	0.086	1.66798e-58	Chief_cell	GPT2
RGL3	5.84658e-62	1.41387	0.425	0.109	1.73275e-57	Chief_cell	RGL3
HOMER2	9.87957e-62	1.5465	0.391	0.095	2.92801e-57	Chief_cell	HOMER2
SLC12A2	4.89507e-61	1.36615	0.755	0.311	1.45075e-56	Chief_cell	SLC12A2
GSAP	6.56533e-61	1.40795	0.449	0.121	1.94577e-56	Chief_cell	GSAP
SORBS2	1.10737e-60	1.24511	0.718	0.276	3.28191e-56	Chief_cell	SORBS2
SLC44A3	1.41744e-59	1.32447	0.449	0.123	4.20087e-55	Chief_cell	SLC44A3
CDRT4	3.94657e-59	1.68104	0.391	0.1	1.16965e-54	Chief_cell	CDRT4
CA8	1.39687e-58	1.72352	0.384	0.097	4.1399e-54	Chief_cell	CA8
TVP23C	2.68242e-58	1.34627	0.483	0.144	7.94988e-54	Chief_cell	TVP23C
TBC1D8	9.09253e-58	1.00672	0.609	0.204	2.69475e-53	Chief_cell	TBC1D8
NPIPB151	9.83358e-58	1.35365	0.619	0.221	2.91438e-53	Chief_cell	NPIPB15
CADM1	1.08286e-57	1.66842	0.337	0.077	3.20928e-53	Chief_cell	CADM1
REPS2	1.72077e-57	1.42524	0.33	0.074	5.09984e-53	Chief_cell	REPS2
MYRIP	3.02654e-57	1.34141	0.371	0.09	8.96974e-53	Chief_cell	MYRIP
KIF26B	8.65801e-57	1.42797	0.646	0.24	2.56597e-52	Chief_cell	KIF26B
MTUS1	2.89807e-56	1.20595	0.776	0.338	8.58901e-52	Chief_cell	MTUS1
TOX3	3.04349e-56	1.2631	0.595	0.207	9.01999e-52	Chief_cell	TOX3
SLC9A2	1.002e-55	1.78476	0.432	0.122	2.96963e-51	Chief_cell	SLC9A2
ALCAM	2.74281e-55	1.32538	0.578	0.202	8.12886e-51	Chief_cell	ALCAM
PCCA	4.08591e-55	1.07385	0.816	0.372	1.21094e-50	Chief_cell	PCCA
MYO10	4.3669e-55	1.1129	0.806	0.365	1.29422e-50	Chief_cell	MYO10
ARHGEF28	1.82024e-54	1.0992	0.748	0.309	5.39463e-50	Chief_cell	ARHGEF28
NTN4	1.85929e-54	1.25856	0.442	0.125	5.51038e-50	Chief_cell	NTN4
MTAP	1.22173e-53	1.29645	0.469	0.142	3.62084e-49	Chief_cell	MTAP
PPM1L	1.26399e-53	1.06683	0.537	0.174	3.74609e-49	Chief_cell	PPM1L
CLIC6	2.00996e-53	1.70064	0.313	0.072	5.95693e-49	Chief_cell	CLIC6
SNED1	3.08875e-53	1.46697	0.575	0.205	9.15413e-49	Chief_cell	SNED1
NEBL	5.38243e-53	1.28547	0.527	0.172	1.59519e-48	Chief_cell	NEBL
PDIA5	1.68171e-51	1.65596	0.378	0.104	4.98409e-47	Chief_cell	PDIA5
TMPRSS21	3.75253e-51	1.20123	0.687	0.268	1.11214e-46	Chief_cell	TMPRSS2
KIAA1958	5.37149e-51	1.52991	0.371	0.099	1.59195e-46	Chief_cell	KIAA1958
CMTM8	1.02231e-50	1.06453	0.612	0.222	3.02983e-46	Chief_cell	CMTM8
SAMD5	1.47246e-50	1.25455	0.381	0.103	4.36392e-46	Chief_cell	SAMD5
ANKRD26	2.71332e-50	1.32773	0.571	0.213	8.04147e-46	Chief_cell	ANKRD26
ROR2	5.67833e-50	1.05061	0.5	0.158	1.68289e-45	Chief_cell	ROR2
DZIP1L	2.79205e-49	1.39422	0.367	0.1	8.27479e-45	Chief_cell	DZIP1L
IGF1R	3.29535e-49	1.3585	0.728	0.328	9.76644e-45	Chief_cell	IGF1R
RPS4Y1	5.82662e-49	1.39114	0.429	0.129	1.72684e-44	Chief_cell	RPS4Y1
PPP1R9A	1.03804e-48	1.07536	0.599	0.218	3.07645e-44	Chief_cell	PPP1R9A
GALNT7	1.71362e-48	1.18446	0.558	0.201	5.07867e-44	Chief_cell	GALNT7
GATA6	9.52041e-48	1.21269	0.401	0.117	2.82157e-43	Chief_cell	GATA6
TESC	9.54975e-48	1.34809	0.388	0.111	2.83026e-43	Chief_cell	TESC
COBLL1	1.6734e-47	1.03283	0.554	0.198	4.95945e-43	Chief_cell	COBLL1
GPR39	2.59406e-47	1.07042	0.469	0.149	7.68801e-43	Chief_cell	GPR39
MIR34AHG	3.38191e-47	1.01224	0.585	0.217	1.0023e-42	Chief_cell	MIR34AHG
TSGA10	1.47632e-46	1.54547	0.347	0.096	4.37538e-42	Chief_cell	TSGA10
KIAA0319L	1.67185e-46	1.1371	0.653	0.274	4.95486e-42	Chief_cell	KIAA0319L
YAP1	2.46948e-46	1.08991	0.66	0.276	7.31881e-42	Chief_cell	YAP1
AP001107.9	3.86743e-46	1.12832	0.35	0.095	1.14619e-41	Chief_cell	AP001107.9
SPAG16	4.78409e-46	1.56466	0.412	0.127	1.41786e-41	Chief_cell	SPAG16
MAP3K21	6.08749e-46	1.47384	0.316	0.082	1.80415e-41	Chief_cell	MAP3K21
ERGIC1	1.10455e-45	1.06286	0.534	0.193	3.27355e-41	Chief_cell	ERGIC1
DNAJC10	1.31844e-45	1.31642	0.425	0.135	3.90747e-41	Chief_cell	DNAJC10
PPM1H	2.97851e-45	1.12245	0.422	0.131	8.82741e-41	Chief_cell	PPM1H
DHRS3	6.49807e-45	1.02649	0.412	0.125	1.92583e-40	Chief_cell	DHRS3
BPIFB1	1.26552e-44	1.7546	0.357	0.102	3.75061e-40	Chief_cell	BPIFB1
PAPSS1	2.19269e-44	1.26854	0.33	0.089	6.49848e-40	Chief_cell	PAPSS1
VGLL4	3.61804e-44	1.05954	0.592	0.234	1.07228e-39	Chief_cell	VGLL4
SLC41A2	9.31253e-44	1.08767	0.541	0.2	2.75995e-39	Chief_cell	SLC41A2
LMCD1-AS1	2.05179e-43	1.57957	0.306	0.08	6.0809e-39	Chief_cell	LMCD1-AS1
STK33	1.00384e-42	1.5318	0.418	0.136	2.9751e-38	Chief_cell	STK33
TSC22D1	3.46413e-42	1.05048	0.561	0.217	1.02666e-37	Chief_cell	TSC22D1
RNF43	7.82969e-42	1.10849	0.357	0.103	2.32048e-37	Chief_cell	RNF43
ACSL3	1.19533e-41	1.27776	0.52	0.202	3.54259e-37	Chief_cell	ACSL3
NECTIN3	7.10311e-41	1.32921	0.452	0.161	2.10515e-36	Chief_cell	NECTIN3
FBXW8	9.57202e-41	1.17705	0.371	0.115	2.83686e-36	Chief_cell	FBXW8
C7orf50	2.11981e-40	1.49218	0.327	0.093	6.28248e-36	Chief_cell	C7orf50
SCAMP1	7.00321e-40	1.41763	0.344	0.103	2.07554e-35	Chief_cell	SCAMP1
TMEM181	7.30309e-40	1.06037	0.527	0.207	2.16442e-35	Chief_cell	TMEM181
CACHD1	9.43228e-40	1.1639	0.371	0.115	2.79545e-35	Chief_cell	CACHD1
HMGN3	1.27887e-39	1.36898	0.391	0.131	3.79018e-35	Chief_cell	HMGN3
ZFPM1	5.49287e-39	1.24827	0.398	0.13	1.62792e-34	Chief_cell	ZFPM1
UPRT	1.07514e-38	1.94563	0.31	0.09	3.1864e-34	Chief_cell	UPRT
FAM135A	1.49896e-38	1.1683	0.602	0.267	4.44246e-34	Chief_cell	FAM135A
AK9	1.69417e-38	1.32923	0.357	0.112	5.02101e-34	Chief_cell	AK9
DANT2	1.20036e-37	1.04973	0.667	0.304	3.55751e-33	Chief_cell	DANT2
ERI3	1.5274e-37	1.14687	0.378	0.123	4.52675e-33	Chief_cell	ERI3
LINC01184	2.45561e-37	1.23548	0.466	0.176	7.2777e-33	Chief_cell	LINC01184
TRIM24	2.68095e-37	1.29034	0.398	0.137	7.94553e-33	Chief_cell	TRIM24
ZMIZ1	3.51837e-37	1.20326	0.503	0.202	1.04274e-32	Chief_cell	ZMIZ1
NR2F2	5.05289e-37	1.22356	0.306	0.088	1.49753e-32	Chief_cell	NR2F2
USP53	7.7814e-37	1.11472	0.503	0.202	2.30617e-32	Chief_cell	USP53
SOBP	1.38138e-36	1.14663	0.327	0.098	4.094e-32	Chief_cell	SOBP
NFIX	1.64773e-36	1.16457	0.398	0.137	4.88338e-32	Chief_cell	NFIX
MPZL1	3.0511e-36	1.14579	0.415	0.148	9.04255e-32	Chief_cell	MPZL1
BACE2	3.84837e-36	1.05939	0.67	0.322	1.14054e-31	Chief_cell	BACE2
WNK2	3.08186e-35	1.02405	0.388	0.129	9.13372e-31	Chief_cell	WNK2
FAM160A1	3.17232e-35	1.13179	0.459	0.174	9.4018e-31	Chief_cell	FAM160A1
TANC2	6.5205e-35	1.00339	0.473	0.182	1.93248e-30	Chief_cell	TANC2
SHB	1.07736e-34	1.34864	0.425	0.156	3.19296e-30	Chief_cell	SHB
NTN1	4.59539e-34	1.13988	0.344	0.11	1.36194e-29	Chief_cell	NTN1
NOSTRIN	2.01788e-33	1.05372	0.361	0.12	5.9804e-29	Chief_cell	NOSTRIN
SGPP2	5.53242e-33	1.1522	0.313	0.098	1.63964e-28	Chief_cell	SGPP2
ABCD3	9.04833e-33	1.03624	0.374	0.132	2.68165e-28	Chief_cell	ABCD3
WDFY2	2.03549e-32	1.01715	0.347	0.116	6.0326e-28	Chief_cell	WDFY2
TMEM163	4.69653e-32	1.0993	0.391	0.141	1.39191e-27	Chief_cell	TMEM163
CCDC171	5.11517e-32	1.02293	0.374	0.131	1.51598e-27	Chief_cell	CCDC171
CCDC146	5.49956e-32	1.23195	0.507	0.219	1.6299e-27	Chief_cell	CCDC146
ERN1	1.51392e-31	1.05971	0.337	0.112	4.48682e-27	Chief_cell	ERN1
RELL1	1.71592e-31	1.19015	0.306	0.097	5.08546e-27	Chief_cell	RELL1
EPB41L5	2.17592e-31	1.06752	0.374	0.134	6.44877e-27	Chief_cell	EPB41L5
TSPAN15	5.2717e-30	1.0165	0.327	0.11	1.56237e-25	Chief_cell	TSPAN15
MIR29B2CHG	1.92277e-29	1.11622	0.367	0.136	5.69851e-25	Chief_cell	MIR29B2CHG
ADCY6	3.38915e-29	1.08392	0.381	0.144	1.00444e-24	Chief_cell	ADCY6
CASTOR3	4.60427e-29	1.06578	0.32	0.108	1.36457e-24	Chief_cell	CASTOR3
PURA	2.09301e-28	1.22061	0.313	0.107	6.20305e-24	Chief_cell	PURA
SH3BP4	2.50034e-28	1.16222	0.313	0.107	7.41026e-24	Chief_cell	SH3BP4
ZNF618	1.25116e-26	1.03014	0.323	0.116	3.70805e-22	Chief_cell	ZNF618
AC008014.1	8.08297e-26	1.06351	0.381	0.155	2.39555e-21	Chief_cell	AC008014.1
CBR4	1.30152e-25	1.00286	0.395	0.163	3.85732e-21	Chief_cell	CBR4
ZC4H2	1.58e-24	1.11102	0.327	0.123	4.68264e-20	Chief_cell	ZC4H2
PTPRD	5.33304e-24	1.30328	0.32	0.122	1.58055e-19	Chief_cell	PTPRD
AGBL41	2.39926e-23	1.78181	0.367	0.156	7.11069e-19	Chief_cell	AGBL4
MOK	6.00006e-23	1.12805	0.388	0.166	1.77824e-18	Chief_cell	MOK
PECAM1	0	4.64683	0.738	0.05	0	Endothelial_cell	PECAM1
VWF	0	4.90994	0.651	0.037	0	Endothelial_cell	VWF
TCF4	0	3.23532	0.836	0.228	0	Endothelial_cell	TCF4
ELMO1	0	3.08322	0.759	0.165	0	Endothelial_cell	ELMO1
SHANK3	0	5.2721	0.609	0.023	0	Endothelial_cell	SHANK3
LDB2	0	3.32789	0.743	0.176	0	Endothelial_cell	LDB2
RAI14	0	3.38592	0.762	0.195	0	Endothelial_cell	RAI14
ZNF385D	0	4.20996	0.653	0.087	0	Endothelial_cell	ZNF385D
ERG	0	4.24581	0.62	0.055	0	Endothelial_cell	ERG
SNTG2	0	5.07947	0.602	0.045	0	Endothelial_cell	SNTG2
ARHGAP29	0	3.53474	0.662	0.114	0	Endothelial_cell	ARHGAP29
DOCK4	0	2.82112	0.755	0.209	0	Endothelial_cell	DOCK4
SPARCL1	0	3.56221	0.648	0.109	0	Endothelial_cell	SPARCL1
MEF2C	0	3.09003	0.65	0.114	0	Endothelial_cell	MEF2C
FLI1	0	3.761	0.595	0.059	0	Endothelial_cell	FLI1
SASH1	0	2.30215	0.766	0.236	0	Endothelial_cell	SASH1
PTPRB	0	4.28068	0.574	0.044	0	Endothelial_cell	PTPRB
RAPGEF4	0	4.05923	0.575	0.046	0	Endothelial_cell	RAPGEF4
PRKCH	0	3.13992	0.657	0.13	0	Endothelial_cell	PRKCH
PALMD	0	4.87323	0.556	0.03	0	Endothelial_cell	PALMD
EGFL7	0	4.74391	0.539	0.023	0	Endothelial_cell	EGFL7
IGFBP7	0	2.96337	0.649	0.139	0	Endothelial_cell	IGFBP7
WWTR1	0	2.9423	0.755	0.264	0	Endothelial_cell	WWTR1
PALM2-AKAP2	0	2.58377	0.649	0.163	0	Endothelial_cell	PALM2-AKAP2
EPAS1	0	3.75191	0.592	0.108	0	Endothelial_cell	EPAS1
MCTP1	0	3.73516	0.641	0.158	0	Endothelial_cell	MCTP1
ADGRL4	0	4.41743	0.513	0.033	0	Endothelial_cell	ADGRL4
ADAMTS9	0	3.60387	0.598	0.119	0	Endothelial_cell	ADAMTS9
RHOJ	0	3.61649	0.546	0.07	0	Endothelial_cell	RHOJ
CRIM1	0	2.61131	0.723	0.249	0	Endothelial_cell	CRIM1
PLEKHG1	0	2.42018	0.693	0.224	0	Endothelial_cell	PLEKHG1
FGD5	0	4.06998	0.506	0.039	0	Endothelial_cell	FGD5
GRB10	0	3.27949	0.58	0.114	0	Endothelial_cell	GRB10
FLT1	0	4.93837	0.496	0.033	0	Endothelial_cell	FLT1
PREX2	0	3.2178	0.536	0.075	0	Endothelial_cell	PREX2
THSD7A	0	3.5507	0.539	0.08	0	Endothelial_cell	THSD7A
CALCRL	0	4.21133	0.486	0.037	0	Endothelial_cell	CALCRL
TGFBR2	0	3.08942	0.645	0.196	0	Endothelial_cell	TGFBR2
EMCN	0	4.36526	0.475	0.031	0	Endothelial_cell	EMCN
PTPRM	0	2.29525	0.811	0.368	0	Endothelial_cell	PTPRM
ARHGAP31	0	3.52455	0.492	0.049	0	Endothelial_cell	ARHGAP31
ANO2	0	4.68187	0.454	0.021	0	Endothelial_cell	ANO2
ZNF521	0	2.94052	0.535	0.103	0	Endothelial_cell	ZNF521
NDRG1	0	3.31786	0.553	0.123	0	Endothelial_cell	NDRG1
COL4A1	0	2.65424	0.555	0.131	0	Endothelial_cell	COL4A1
NRP1	0	2.85785	0.555	0.134	0	Endothelial_cell	NRP1
FAM155A	0	3.58809	0.56	0.139	0	Endothelial_cell	FAM155A
PDLIM1	0	2.85523	0.539	0.119	0	Endothelial_cell	PDLIM1
ETS1	0	3.03579	0.506	0.09	0	Endothelial_cell	ETS1
MSN	0	2.66488	0.516	0.109	0	Endothelial_cell	MSN
RASGRF2	0	3.69067	0.458	0.057	0	Endothelial_cell	RASGRF2
TEK	0	4.43224	0.42	0.019	0	Endothelial_cell	TEK
ELK3	0	2.86066	0.474	0.079	0	Endothelial_cell	ELK3
GALNT18	0	3.04237	0.467	0.075	0	Endothelial_cell	GALNT18
DIPK2B	0	5.40348	0.398	0.009	0	Endothelial_cell	DIPK2B
ZNF423	0	2.9481	0.442	0.064	0	Endothelial_cell	ZNF423
MYRIP1	0	3.54332	0.453	0.077	0	Endothelial_cell	MYRIP
TLL1	0	4.4791	0.4	0.034	0	Endothelial_cell	TLL1
SHROOM4	0	3.49208	0.407	0.053	0	Endothelial_cell	SHROOM4
LINC02147	0	4.20115	0.401	0.048	0	Endothelial_cell	LINC02147
SMAD1	0	2.92833	0.429	0.078	0	Endothelial_cell	SMAD1
CNTNAP3B	0	3.5231	0.38	0.039	0	Endothelial_cell	CNTNAP3B
CDH5	0	4.78966	0.35	0.009	0	Endothelial_cell	CDH5
NR5A2	0	3.72859	0.37	0.031	0	Endothelial_cell	NR5A2
STOM	0	3.53802	0.378	0.041	0	Endothelial_cell	STOM
ADCY4	0	3.38457	0.368	0.032	0	Endothelial_cell	ADCY4
DYSF	0	3.9163	0.368	0.033	0	Endothelial_cell	DYSF
SLCO2A1	0	3.34657	0.396	0.062	0	Endothelial_cell	SLCO2A1
RASGRP3	0	3.57692	0.346	0.032	0	Endothelial_cell	RASGRP3
CAV1	0	3.6835	0.345	0.037	0	Endothelial_cell	CAV1
PLXND1	0	2.8932	0.357	0.051	0	Endothelial_cell	PLXND1
ENPP2	0	3.43801	0.356	0.053	0	Endothelial_cell	ENPP2
ITGA5	0	2.65891	0.342	0.046	0	Endothelial_cell	ITGA5
CYYR1	0	4.57858	0.305	0.012	0	Endothelial_cell	CYYR1
ADGRF5	0	3.3577	0.324	0.034	0	Endothelial_cell	ADGRF5
RAMP3	0	4.45276	0.305	0.015	0	Endothelial_cell	RAMP3
TMEM255B	0	4.13115	0.308	0.019	0	Endothelial_cell	TMEM255B
VEGFC	0	3.67614	0.323	0.037	0	Endothelial_cell	VEGFC
ABCB1	0	3.48872	0.321	0.035	0	Endothelial_cell	ABCB1
ENG	0	2.99858	0.33	0.044	0	Endothelial_cell	ENG
DOCK9	4.76671e-308	2.45056	0.626	0.178	1.41271e-303	Endothelial_cell	DOCK9
SWAP70	1.53229e-305	2.61357	0.502	0.11	4.54124e-301	Endothelial_cell	SWAP70
CHN1	6.39097e-305	2.72155	0.366	0.057	1.89409e-300	Endothelial_cell	CHN1
NCOA7	1.01312e-301	2.78178	0.634	0.192	3.00258e-297	Endothelial_cell	NCOA7
ZEB1	5.75723e-301	2.07807	0.704	0.219	1.70627e-296	Endothelial_cell	ZEB1
ARAP3	5.6353e-299	2.83609	0.32	0.044	1.67013e-294	Endothelial_cell	ARAP3
PLCB1	6.0626e-297	2.37011	0.801	0.34	1.79677e-292	Endothelial_cell	PLCB1
CLIC4	4.12801e-293	2.78435	0.605	0.172	1.22342e-288	Endothelial_cell	CLIC4
CDK17	6.51136e-285	2.24061	0.644	0.196	1.92977e-280	Endothelial_cell	CDK17
LRRC8C	9.80009e-283	2.74905	0.315	0.045	2.90445e-278	Endothelial_cell	LRRC8C
DPYSL3	1.48532e-281	1.99751	0.554	0.133	4.40204e-277	Endothelial_cell	DPYSL3
PITPNC1	6.14816e-281	2.43314	0.774	0.323	1.82213e-276	Endothelial_cell	PITPNC1
FOXO1	2.3e-267	2.27154	0.674	0.23	6.8165e-263	Endothelial_cell	FOXO1
COL4A2	1.48351e-264	2.15864	0.59	0.162	4.39666e-260	Endothelial_cell	COL4A2
CSGALNACT1	1.49966e-264	2.16825	0.576	0.159	4.44453e-260	Endothelial_cell	CSGALNACT1
CDH13	6.82752e-262	2.8822	0.374	0.068	2.02347e-257	Endothelial_cell	CDH13
PKP4	4.07844e-254	2.33834	0.747	0.325	1.20873e-249	Endothelial_cell	PKP4
SSH1	5.46564e-250	2.45363	0.454	0.106	1.61985e-245	Endothelial_cell	SSH1
COL15A1	1.35577e-247	3.06543	0.342	0.062	4.0181e-243	Endothelial_cell	COL15A1
NEDD9	2.69194e-246	2.25598	0.533	0.147	7.9781e-242	Endothelial_cell	NEDD9
MRTFB	3.48639e-246	2.37949	0.676	0.263	1.03326e-241	Endothelial_cell	MRTFB
CPNE8	5.18696e-244	2.16161	0.46	0.108	1.53726e-239	Endothelial_cell	CPNE8
LIMCH1	5.68719e-243	2.52433	0.557	0.17	1.68551e-238	Endothelial_cell	LIMCH1
EMP1	1.57639e-242	2.67788	0.373	0.073	4.67194e-238	Endothelial_cell	EMP1
EBF1	9.08511e-237	1.98987	0.573	0.169	2.69255e-232	Endothelial_cell	EBF1
KIAA0355	1.31793e-233	2.19336	0.509	0.139	3.90594e-229	Endothelial_cell	KIAA0355
NLRP1	1.2229e-231	2.33807	0.329	0.058	3.62432e-227	Endothelial_cell	NLRP1
RCAN1	8.14759e-231	2.84601	0.375	0.078	2.4147e-226	Endothelial_cell	RCAN1
HSPG2	4.04384e-227	2.15795	0.653	0.237	1.19847e-222	Endothelial_cell	HSPG2
ST6GALNAC3	5.0059e-223	2.4175	0.456	0.116	1.4836e-218	Endothelial_cell	ST6GALNAC3
EPB41L4A	6.63241e-220	2.03165	0.571	0.18	1.96565e-215	Endothelial_cell	EPB41L4A
KLF7	3.36241e-215	2.33602	0.403	0.093	9.96516e-211	Endothelial_cell	KLF7
RAPGEF5	5.32259e-215	2.08765	0.642	0.241	1.57746e-210	Endothelial_cell	RAPGEF5
ARRDC3	4.88859e-213	2.3457	0.415	0.099	1.44883e-208	Endothelial_cell	ARRDC3
ENTPD1	8.26516e-211	2.25496	0.4	0.093	2.44955e-206	Endothelial_cell	ENTPD1
PRSS23	5.66666e-208	2.48225	0.368	0.08	1.67943e-203	Endothelial_cell	PRSS23
ADGRL2	1.58078e-207	2.11414	0.505	0.148	4.68496e-203	Endothelial_cell	ADGRL2
PTPRE	8.35567e-205	2.18771	0.515	0.154	2.47637e-200	Endothelial_cell	PTPRE
HEG1	1.13282e-204	2.73563	0.341	0.071	3.35734e-200	Endothelial_cell	HEG1
LRMDA1	6.44686e-203	1.56217	0.792	0.385	1.91065e-198	Endothelial_cell	LRMDA
EXOC6	2.29001e-200	2.41797	0.521	0.166	6.78689e-196	Endothelial_cell	EXOC6
TSPAN9	1.03288e-197	2.17904	0.4	0.098	3.06113e-193	Endothelial_cell	TSPAN9
AKT3	2.83997e-197	1.54054	0.632	0.218	8.41683e-193	Endothelial_cell	AKT3
ASAP1	3.11229e-195	1.72512	0.735	0.354	9.22389e-191	Endothelial_cell	ASAP1
SEC14L1	7.70731e-195	2.14764	0.398	0.098	2.28421e-190	Endothelial_cell	SEC14L1
ETS2	9.13923e-195	2.08219	0.518	0.162	2.70859e-190	Endothelial_cell	ETS2
BMPR2	1.12668e-194	1.79771	0.778	0.402	3.33915e-190	Endothelial_cell	BMPR2
SLC2A3	1.59059e-194	2.10998	0.413	0.104	4.71404e-190	Endothelial_cell	SLC2A3
PLCG2	3.89121e-192	1.74867	0.313	0.061	1.15324e-187	Endothelial_cell	PLCG2
EVA1C	1.77379e-190	2.10637	0.557	0.195	5.25697e-186	Endothelial_cell	EVA1C
MAST4	6.46552e-190	2.29906	0.581	0.218	1.91619e-185	Endothelial_cell	MAST4
PDE10A	9.91876e-190	1.78992	0.533	0.169	2.93962e-185	Endothelial_cell	PDE10A
DNM3	3.63359e-185	2.02838	0.433	0.119	1.07689e-180	Endothelial_cell	DNM3
SFMBT2	1.18879e-184	1.7467	0.419	0.108	3.52322e-180	Endothelial_cell	SFMBT2
MAGI11	1.31948e-182	1.26265	0.905	0.641	3.91055e-178	Endothelial_cell	MAGI1
FBXL7	1.50313e-181	1.45963	0.62	0.214	4.45483e-177	Endothelial_cell	FBXL7
SH3RF3	4.51748e-181	1.9229	0.46	0.133	1.33885e-176	Endothelial_cell	SH3RF3
NXN	4.69305e-180	1.62363	0.632	0.243	1.39088e-175	Endothelial_cell	NXN
STARD9	1.1631e-178	1.88871	0.421	0.113	3.44707e-174	Endothelial_cell	STARD9
TMTC1	1.93272e-178	2.4159	0.401	0.107	5.72801e-174	Endothelial_cell	TMTC1
GNA14	4.41926e-178	2.07147	0.491	0.156	1.30974e-173	Endothelial_cell	GNA14
ADARB1	4.47538e-177	2.10439	0.303	0.063	1.32637e-172	Endothelial_cell	ADARB1
DISC1	3.54777e-176	1.92367	0.415	0.113	1.05145e-171	Endothelial_cell	DISC1
SAMD4A	8.89967e-175	1.66875	0.632	0.246	2.63759e-170	Endothelial_cell	SAMD4A
CAMK1D	2.5758e-173	1.7203	0.533	0.178	7.6339e-169	Endothelial_cell	CAMK1D
LMCD1	1.70207e-172	2.16673	0.351	0.084	5.04443e-168	Endothelial_cell	LMCD1
HIPK3	4.11049e-171	1.90975	0.588	0.233	1.21822e-166	Endothelial_cell	HIPK3
NFIB	3.10143e-169	1.70837	0.658	0.291	9.19171e-165	Endothelial_cell	NFIB
CNKSR3	4.96833e-168	2.29494	0.488	0.165	1.47246e-163	Endothelial_cell	CNKSR3
SESN3	8.40132e-168	2.71916	0.316	0.072	2.4899e-163	Endothelial_cell	SESN3
VIM	3.06821e-167	2.13846	0.345	0.083	9.09325e-163	Endothelial_cell	VIM
CEP112	4.53264e-167	1.71884	0.5	0.163	1.34334e-162	Endothelial_cell	CEP112
FRMD4A	6.81148e-166	1.42959	0.463	0.137	2.01872e-161	Endothelial_cell	FRMD4A
RBMS2	7.44513e-165	1.64588	0.542	0.193	2.20651e-160	Endothelial_cell	RBMS2
IL15	7.918e-162	1.98862	0.333	0.081	2.34666e-157	Endothelial_cell	IL15
IQSEC1	7.88176e-161	2.47569	0.33	0.081	2.33592e-156	Endothelial_cell	IQSEC1
LAMC1	2.56566e-160	1.85966	0.511	0.178	7.60384e-156	Endothelial_cell	LAMC1
DLC1	1.36877e-156	1.4634	0.598	0.223	4.05662e-152	Endothelial_cell	DLC1
WARS	2.35245e-156	1.9163	0.379	0.104	6.97196e-152	Endothelial_cell	WARS
TSHZ2	4.13277e-155	1.60486	0.679	0.313	1.22483e-150	Endothelial_cell	TSHZ2
TM4SF1	1.29464e-153	2.21002	0.325	0.08	3.83693e-149	Endothelial_cell	TM4SF1
CARD8	5.66272e-153	1.7814	0.374	0.102	1.67826e-148	Endothelial_cell	CARD8
ITPKB	1.72083e-147	2.10698	0.303	0.072	5.10001e-143	Endothelial_cell	ITPKB
HIP1	8.18372e-146	1.62856	0.553	0.212	2.42541e-141	Endothelial_cell	HIP1
MYH9	1.09151e-145	1.64924	0.672	0.32	3.23492e-141	Endothelial_cell	MYH9
APBB2	1.33143e-143	1.498	0.648	0.302	3.94597e-139	Endothelial_cell	APBB2
MPDZ	1.42009e-143	1.55282	0.389	0.112	4.20871e-139	Endothelial_cell	MPDZ
DENND5A	3.69364e-142	1.58316	0.466	0.158	1.09468e-137	Endothelial_cell	DENND5A
LAMB1	4.47971e-141	1.5077	0.429	0.136	1.32765e-136	Endothelial_cell	LAMB1
RALGAPA21	1.43587e-139	1.63691	0.708	0.38	4.2555e-135	Endothelial_cell	RALGAPA2
MACF1	8.60076e-139	1.08419	0.913	0.64	2.54901e-134	Endothelial_cell	MACF1
ATP1B3	2.14238e-136	1.62948	0.37	0.109	6.34936e-132	Endothelial_cell	ATP1B3
PICALM	6.45215e-136	1.44112	0.676	0.336	1.91222e-131	Endothelial_cell	PICALM
ROBO1	2.5623e-135	1.82145	0.48	0.177	7.5939e-131	Endothelial_cell	ROBO1
TACC1	1.43891e-134	1.6776	0.551	0.223	4.26449e-130	Endothelial_cell	TACC1
ITGAV	7.77613e-133	1.56954	0.481	0.176	2.30461e-128	Endothelial_cell	ITGAV
LIFR	8.96554e-133	2.03414	0.353	0.104	2.65712e-128	Endothelial_cell	LIFR
NEDD4	1.72737e-131	1.82573	0.347	0.099	5.1194e-127	Endothelial_cell	NEDD4
MYCBP2	3.86929e-131	1.41344	0.67	0.335	1.14674e-126	Endothelial_cell	MYCBP2
NFATC2	2.49666e-130	1.41951	0.456	0.158	7.39934e-126	Endothelial_cell	NFATC2
TTC7B	3.50282e-128	1.68318	0.356	0.105	1.03813e-123	Endothelial_cell	TTC7B
FYN	4.80981e-128	1.47141	0.436	0.147	1.42548e-123	Endothelial_cell	FYN
IFI16	2.94406e-126	1.50709	0.421	0.141	8.72532e-122	Endothelial_cell	IFI16
ATP11C	6.93078e-125	1.594	0.475	0.182	2.05408e-120	Endothelial_cell	ATP11C
STOX2	3.64765e-124	1.41992	0.525	0.205	1.08105e-119	Endothelial_cell	STOX2
TRIO	7.07921e-123	1.16894	0.724	0.385	2.09806e-118	Endothelial_cell	TRIO
LDLRAD3	6.25104e-121	1.96099	0.353	0.111	1.85262e-116	Endothelial_cell	LDLRAD3
CNST	2.56596e-118	1.62831	0.43	0.156	7.60473e-114	Endothelial_cell	CNST
ABLIM1	6.5437e-117	1.22364	0.724	0.417	1.93936e-112	Endothelial_cell	ABLIM1
YBX3	9.40482e-116	1.5518	0.475	0.187	2.78731e-111	Endothelial_cell	YBX3
PHLDB2	2.42812e-115	1.8759	0.526	0.222	7.19622e-111	Endothelial_cell	PHLDB2
PLS3	1.49556e-114	1.86818	0.399	0.141	4.4324e-110	Endothelial_cell	PLS3
SRGAP2	4.83115e-114	1.77457	0.319	0.095	1.43181e-109	Endothelial_cell	SRGAP2
CD59	3.63032e-113	1.55377	0.317	0.093	1.07592e-108	Endothelial_cell	CD59
NOSTRIN1	1.16109e-112	1.74896	0.35	0.113	3.44111e-108	Endothelial_cell	NOSTRIN
SNRK	1.0447e-111	1.83745	0.34	0.109	3.09619e-107	Endothelial_cell	SNRK
MCF2L	3.52654e-109	1.81645	0.366	0.123	1.04516e-104	Endothelial_cell	MCF2L
A2M	5.50068e-109	1.13801	0.392	0.131	1.63024e-104	Endothelial_cell	A2M
FCHSD2	4.44794e-107	1.21724	0.561	0.255	1.31824e-102	Endothelial_cell	FCHSD2
FRMD4B	1.56656e-106	1.27708	0.456	0.175	4.64283e-102	Endothelial_cell	FRMD4B
SPNS2	4.55e-106	1.73194	0.337	0.108	1.34848e-101	Endothelial_cell	SPNS2
SVIL	1.79118e-105	1.43651	0.635	0.317	5.30853e-101	Endothelial_cell	SVIL
MAP3K3	3.13479e-105	1.55915	0.334	0.107	9.29058e-101	Endothelial_cell	MAP3K3
YPEL2	5.06245e-105	1.87513	0.326	0.105	1.50036e-100	Endothelial_cell	YPEL2
RPGR	1.43124e-104	1.82897	0.318	0.1	4.24176e-100	Endothelial_cell	RPGR
HIF1A	1.49251e-104	1.49842	0.556	0.261	4.42335e-100	Endothelial_cell	HIF1A
XAF1	9.47227e-104	1.29587	0.484	0.199	2.8073e-99	Endothelial_cell	XAF1
RFX3	6.82941e-103	1.2483	0.514	0.22	2.02403e-98	Endothelial_cell	RFX3
THBS1	1.53085e-102	2.35725	0.337	0.115	4.53697e-98	Endothelial_cell	THBS1
TNFRSF10B	1.60548e-101	1.63907	0.374	0.133	4.75815e-97	Endothelial_cell	TNFRSF10B
GBP2	1.74834e-101	1.60017	0.332	0.109	5.18155e-97	Endothelial_cell	GBP2
MYO1B	1.40106e-100	1.7627	0.321	0.104	4.15232e-96	Endothelial_cell	MYO1B
SNX25	4.61951e-100	1.41572	0.331	0.108	1.36908e-95	Endothelial_cell	SNX25
BCR	1.95077e-99	1.43942	0.372	0.132	5.78151e-95	Endothelial_cell	BCR
ODF2L	2.21192e-99	1.42846	0.433	0.169	6.55547e-95	Endothelial_cell	ODF2L
TBCD	2.30244e-98	1.34716	0.514	0.228	6.82374e-94	Endothelial_cell	TBCD
ARHGEF12	3.42469e-98	1.22906	0.606	0.311	1.01497e-93	Endothelial_cell	ARHGEF12
ADAMTS9-AS2	4.51966e-98	1.16858	0.505	0.209	1.33949e-93	Endothelial_cell	ADAMTS9-AS2
MBNL1	1.31954e-96	1.33285	0.72	0.464	3.91074e-92	Endothelial_cell	MBNL1
PPFIBP1	1.37207e-96	1.56486	0.588	0.298	4.0664e-92	Endothelial_cell	PPFIBP1
QKI	7.90456e-96	1.28116	0.479	0.206	2.34268e-91	Endothelial_cell	QKI
ITM2B	1.34434e-95	1.36357	0.35	0.123	3.98423e-91	Endothelial_cell	ITM2B
HERC1	8.08738e-95	1.1659	0.69	0.405	2.39686e-90	Endothelial_cell	HERC1
ARL15	1.10287e-94	2.00934	0.625	0.346	3.26856e-90	Endothelial_cell	ARL15
WSB1	4.39601e-94	1.0831	0.62	0.313	1.30285e-89	Endothelial_cell	WSB1
ARHGAP17	3.36442e-93	1.20668	0.468	0.202	9.97113e-89	Endothelial_cell	ARHGAP17
PLXNA2	3.54096e-93	1.33881	0.429	0.175	1.04943e-88	Endothelial_cell	PLXNA2
ECE1	4.39017e-93	1.25658	0.395	0.149	1.30111e-88	Endothelial_cell	ECE1
RPS6KA2	5.4908e-93	1.24358	0.47	0.199	1.62731e-88	Endothelial_cell	RPS6KA2
CTTNBP2NL	6.3338e-93	1.52526	0.353	0.127	1.87715e-88	Endothelial_cell	CTTNBP2NL
ATP11A	8.71827e-93	1.34423	0.459	0.196	2.58383e-88	Endothelial_cell	ATP11A
RAP1B	4.39352e-92	1.18751	0.504	0.229	1.30211e-87	Endothelial_cell	RAP1B
TGFBR3	9.20378e-92	1.28062	0.408	0.159	2.72773e-87	Endothelial_cell	TGFBR3
KALRN	1.63871e-91	1.4551	0.477	0.213	4.85665e-87	Endothelial_cell	KALRN
RAPGEF2	1.92412e-90	1.26831	0.537	0.26	5.70253e-86	Endothelial_cell	RAPGEF2
ACTN1	7.7007e-90	1.31709	0.487	0.222	2.28226e-85	Endothelial_cell	ACTN1
PDLIM5	9.22231e-90	1.13603	0.636	0.343	2.73322e-85	Endothelial_cell	PDLIM5
FGD6	1.86455e-89	1.53207	0.342	0.123	5.52598e-85	Endothelial_cell	FGD6
PEAK1	1.31311e-87	1.12083	0.62	0.334	3.89166e-83	Endothelial_cell	PEAK1
APP	1.5472e-86	1.30775	0.54	0.271	4.58543e-82	Endothelial_cell	APP
TBC1D15	2.41045e-86	1.34969	0.331	0.119	7.14385e-82	Endothelial_cell	TBC1D15
CD99	3.64461e-86	1.51154	0.328	0.117	1.08015e-81	Endothelial_cell	CD99
SULF2	4.12383e-86	1.42337	0.34	0.122	1.22218e-81	Endothelial_cell	SULF2
CYTH1	4.43717e-86	1.1034	0.551	0.271	1.31505e-81	Endothelial_cell	CYTH1
RDX	4.9992e-85	1.2214	0.334	0.118	1.48161e-80	Endothelial_cell	RDX
INPP5D	7.22497e-84	1.08587	0.34	0.122	2.14127e-79	Endothelial_cell	INPP5D
COL18A1	1.37178e-83	1.40897	0.335	0.122	4.06554e-79	Endothelial_cell	COL18A1
PPP3CA	3.1669e-83	1.17892	0.59	0.316	9.38574e-79	Endothelial_cell	PPP3CA
MYO5A	1.00599e-82	1.29773	0.32	0.112	2.98144e-78	Endothelial_cell	MYO5A
ATP2B4	1.36898e-82	1.20694	0.384	0.152	4.05725e-78	Endothelial_cell	ATP2B4
RAPGEF1	3.89894e-82	1.28841	0.466	0.215	1.15553e-77	Endothelial_cell	RAPGEF1
MAP4K4	1.07481e-81	1.04395	0.544	0.268	3.18542e-77	Endothelial_cell	MAP4K4
NAV1	4.31814e-81	1.3455	0.397	0.164	1.27977e-76	Endothelial_cell	NAV1
KAT6A	7.60935e-81	1.04442	0.535	0.264	2.25518e-76	Endothelial_cell	KAT6A
HDAC7	1.42364e-80	1.44327	0.342	0.129	4.21925e-76	Endothelial_cell	HDAC7
ARHGEF3	5.00132e-80	1.31001	0.565	0.31	1.48224e-75	Endothelial_cell	ARHGEF3
ITGA1	4.52443e-79	1.08254	0.41	0.167	1.3409e-74	Endothelial_cell	ITGA1
PELI1	1.31478e-78	1.4972	0.374	0.154	3.89662e-74	Endothelial_cell	PELI1
CRYBG3	1.66922e-78	1.36338	0.434	0.195	4.94708e-74	Endothelial_cell	CRYBG3
IL6ST	1.13945e-77	1.07441	0.369	0.145	3.377e-73	Endothelial_cell	IL6ST
TPM4	2.18428e-77	1.22046	0.61	0.334	6.47354e-73	Endothelial_cell	TPM4
SUSD6	1.16664e-74	1.28258	0.324	0.124	3.45756e-70	Endothelial_cell	SUSD6
VGLL41	8.18039e-74	1.14947	0.475	0.228	2.42442e-69	Endothelial_cell	VGLL4
MEF2A	1.73137e-73	1.09054	0.544	0.292	5.13127e-69	Endothelial_cell	MEF2A
ITGA6	2.14493e-73	1.001	0.537	0.267	6.35694e-69	Endothelial_cell	ITGA6
EXT1	3.19168e-73	1.14218	0.767	0.519	9.45919e-69	Endothelial_cell	EXT1
PTPN14	8.28864e-71	1.29668	0.385	0.168	2.4565e-66	Endothelial_cell	PTPN14
UACA	1.61398e-69	1.05857	0.525	0.272	4.78336e-65	Endothelial_cell	UACA
TBC1D1	2.75732e-69	1.15757	0.457	0.222	8.17186e-65	Endothelial_cell	TBC1D1
PLSCR1	3.18583e-69	1.18819	0.381	0.168	9.44184e-65	Endothelial_cell	PLSCR1
LMBR1	3.30797e-69	1.11642	0.396	0.177	9.80384e-65	Endothelial_cell	LMBR1
ATP2B1	1.22832e-68	1.14892	0.361	0.153	3.64038e-64	Endothelial_cell	ATP2B1
NLK	3.09576e-68	1.19413	0.354	0.149	9.1749e-64	Endothelial_cell	NLK
UBE2E2	9.71267e-68	1.02288	0.486	0.243	2.87854e-63	Endothelial_cell	UBE2E2
PDE7B	1.3987e-67	1.27671	0.348	0.144	4.14532e-63	Endothelial_cell	PDE7B
RFTN1	2.6395e-67	1.16822	0.309	0.117	7.8227e-63	Endothelial_cell	RFTN1
SNTB2	1.78979e-66	1.23614	0.372	0.162	5.3044e-62	Endothelial_cell	SNTB2
CEMIP2	4.44273e-66	1.38036	0.548	0.315	1.31669e-61	Endothelial_cell	CEMIP2
ST6GAL1	5.80416e-66	1.41491	0.351	0.15	1.72018e-61	Endothelial_cell	ST6GAL1
ANKRD28	2.88426e-63	1.14986	0.465	0.24	8.54807e-59	Endothelial_cell	ANKRD28
ARRB1	4.48992e-63	1.13994	0.321	0.132	1.33068e-58	Endothelial_cell	ARRB1
SLC38A2	3.27569e-62	1.01185	0.357	0.154	9.70816e-58	Endothelial_cell	SLC38A2
PLCB41	2.13795e-61	1.0451	0.537	0.297	6.33623e-57	Endothelial_cell	PLCB4
FOSL2	1.65085e-60	1.02235	0.335	0.143	4.89263e-56	Endothelial_cell	FOSL2
RBM17	3.5806e-59	1.06801	0.357	0.159	1.06118e-54	Endothelial_cell	RBM17
UHRF2	1.57098e-58	1.28988	0.321	0.139	4.6559e-54	Endothelial_cell	UHRF2
PPP2R5A	1.12679e-57	1.11188	0.345	0.155	3.33947e-53	Endothelial_cell	PPP2R5A
PIK3C2B	1.94582e-56	1.00777	0.387	0.184	5.76682e-52	Endothelial_cell	PIK3C2B
CNOT6L	1.27406e-54	1.17243	0.301	0.128	3.77593e-50	Endothelial_cell	CNOT6L
CORO1C	5.1734e-53	1.02672	0.301	0.13	1.53324e-48	Endothelial_cell	CORO1C
DOCK6	2.29283e-50	1.15594	0.323	0.148	6.79526e-46	Endothelial_cell	DOCK6
SYNJ2	4.77263e-49	1.12952	0.368	0.185	1.41446e-44	Endothelial_cell	SYNJ2
GAB1	1.39607e-41	1.0692	0.346	0.178	4.13752e-37	Endothelial_cell	GAB1
FNIP2	1.10785e-40	1.07116	0.368	0.198	3.28335e-36	Endothelial_cell	FNIP2
PLPP1	1.18443e-39	1.94347	0.355	0.191	3.51029e-35	Endothelial_cell	PLPP1
NR4A1	1.97084e-37	1.1941	0.379	0.211	5.84097e-33	Endothelial_cell	NR4A1
INSR	6.76227e-34	1.52392	0.538	0.369	2.00414e-29	Endothelial_cell	INSR
PTPRG	3.66154e-33	1.07571	0.521	0.354	1.08517e-28	Endothelial_cell	PTPRG
MIR4435-2HG	8.04022e-33	1.19255	0.31	0.166	2.38288e-28	Endothelial_cell	MIR4435-2HG
PCLO	0	3.06536	0.856	0.112	0	Enterocyte	PCLO
AL117329.1	0	4.09699	0.788	0.053	0	Enterocyte	AL117329.1
EPHB2	0	3.38612	0.816	0.086	0	Enterocyte	EPHB2
SLC38A11	0	3.55403	0.932	0.207	0	Enterocyte	SLC38A11
CTPS2	0	2.96127	0.891	0.168	0	Enterocyte	CTPS2
WNK21	0	2.77613	0.834	0.114	0	Enterocyte	WNK2
RGS7	0	3.14972	0.904	0.186	0	Enterocyte	RGS7
AL138701.2	0	2.77316	0.814	0.101	0	Enterocyte	AL138701.2
LINC018761	0	2.74846	0.944	0.24	0	Enterocyte	LINC01876
CADPS	0	3.40038	0.793	0.096	0	Enterocyte	CADPS
MAP3K20-AS1	0	3.16653	0.82	0.123	0	Enterocyte	MAP3K20-AS1
ST18	0	3.36872	0.767	0.077	0	Enterocyte	ST18
VIL1	0	2.84891	0.725	0.057	0	Enterocyte	VIL1
SMOC2	0	3.49708	0.772	0.105	0	Enterocyte	SMOC2
TMEM178B	0	2.82295	0.755	0.092	0	Enterocyte	TMEM178B
CA5B	0	2.18887	0.795	0.137	0	Enterocyte	CA5B
PHKA2	0	2.31539	0.755	0.103	0	Enterocyte	PHKA2
MCF2L1	0	2.05942	0.762	0.117	0	Enterocyte	MCF2L
LINC01588	0	2.64812	0.701	0.058	0	Enterocyte	LINC01588
PAX8-AS1	0	2.8434	0.701	0.06	0	Enterocyte	PAX8-AS1
NR6A1	0	2.08181	0.793	0.156	0	Enterocyte	NR6A1
DLEU1	0	2.51234	0.954	0.324	0	Enterocyte	DLEU1
USH1C	0	2.02108	0.72	0.092	0	Enterocyte	USH1C
KCNH8	0	2.05719	0.734	0.109	0	Enterocyte	KCNH8
AP004608.11	0	2.83191	0.671	0.046	0	Enterocyte	AP004608.1
DNAJC15	0	2.67673	0.702	0.085	0	Enterocyte	DNAJC15
KCNQ11	0	1.94237	0.755	0.139	0	Enterocyte	KCNQ1
RETREG1	0	2.2523	0.695	0.083	0	Enterocyte	RETREG1
KIZ	0	1.94802	0.739	0.129	0	Enterocyte	KIZ
BBOX1-AS1	0	2.69835	0.662	0.058	0	Enterocyte	BBOX1-AS1
ANKH	0	1.85161	0.716	0.113	0	Enterocyte	ANKH
CDH17	0	2.49597	0.651	0.05	0	Enterocyte	CDH17
EHF1	0	2.18063	0.73	0.135	0	Enterocyte	EHF
RGS6	0	2.18345	0.669	0.076	0	Enterocyte	RGS6
KCNQ1OT1	0	2.59661	0.718	0.126	0	Enterocyte	KCNQ1OT1
PKDCC	0	3.27002	0.632	0.049	0	Enterocyte	PKDCC
HPCAL1	0	2.0473	0.711	0.129	0	Enterocyte	HPCAL1
ZRSR2	0	1.78799	0.657	0.079	0	Enterocyte	ZRSR2
LINC00923	0	2.84069	0.616	0.038	0	Enterocyte	LINC00923
AC019197.1	0	2.93482	0.616	0.048	0	Enterocyte	AC019197.1
SPINK5	0	2.32381	0.615	0.047	0	Enterocyte	SPINK5
NCK2	0	1.7609	0.683	0.117	0	Enterocyte	NCK2
TSNARE1	0	2.16421	0.643	0.078	0	Enterocyte	TSNARE1
BCL11A	0	2.92674	0.592	0.038	0	Enterocyte	BCL11A
SH3BP41	0	1.97915	0.648	0.096	0	Enterocyte	SH3BP4
BDH1	0	2.19945	0.611	0.062	0	Enterocyte	BDH1
SERGEF	0	2.10158	0.637	0.089	0	Enterocyte	SERGEF
RNF431	0	2.06799	0.641	0.093	0	Enterocyte	RNF43
AC092969.1	0	2.83826	0.595	0.048	0	Enterocyte	AC092969.1
GNG4	0	3.30921	0.564	0.021	0	Enterocyte	GNG4
PMEPA1	0	2.58133	0.629	0.087	0	Enterocyte	PMEPA1
RIMBP2	0	4.48068	0.58	0.038	0	Enterocyte	RIMBP2
PMFBP1	0	3.52912	0.566	0.025	0	Enterocyte	PMFBP1
MOSPD2	0	2.2949	0.592	0.055	0	Enterocyte	MOSPD2
SYNPR	0	2.84819	0.594	0.058	0	Enterocyte	SYNPR
SMS	0	1.8491	0.62	0.086	0	Enterocyte	SMS
ZNRF31	0	1.88633	0.622	0.095	0	Enterocyte	ZNRF3
RNF128	0	1.87718	0.611	0.085	0	Enterocyte	RNF128
AXIN2	0	2.23483	0.587	0.067	0	Enterocyte	AXIN2
MAP1LC3A	0	1.77728	0.583	0.067	0	Enterocyte	MAP1LC3A
GEMIN8	0	1.82054	0.569	0.058	0	Enterocyte	GEMIN8
SDK2	0	2.11132	0.58	0.07	0	Enterocyte	SDK2
AC073529.1	0	2.49268	0.564	0.059	0	Enterocyte	AC073529.1
LINC02762	0	1.96614	0.573	0.069	0	Enterocyte	LINC02762
MYO7B	0	2.25076	0.548	0.045	0	Enterocyte	MYO7B
AC013652.11	0	2.20574	0.571	0.068	0	Enterocyte	AC013652.1
AL109930.1	0	2.56326	0.545	0.043	0	Enterocyte	AL109930.1
LINC01376	0	1.80324	0.583	0.086	0	Enterocyte	LINC01376
BLCAP	0	1.91257	0.571	0.075	0	Enterocyte	BLCAP
MBTPS2	0	2.02481	0.55	0.055	0	Enterocyte	MBTPS2
MLXIPL	0	2.5991	0.532	0.043	0	Enterocyte	MLXIPL
LGR5	0	2.50077	0.536	0.048	0	Enterocyte	LGR5
EPCAM-DT	0	1.42158	0.555	0.068	0	Enterocyte	EPCAM-DT
GSTO2	0	1.48062	0.55	0.063	0	Enterocyte	GSTO2
GRTP1	0	1.66173	0.566	0.079	0	Enterocyte	GRTP1
SEC16B	0	1.77262	0.548	0.063	0	Enterocyte	SEC16B
SCN8A	0	2.19709	0.527	0.043	0	Enterocyte	SCN8A
PDHA1	0	2.21228	0.532	0.05	0	Enterocyte	PDHA1
PLXNA4	0	2.78327	0.543	0.062	0	Enterocyte	PLXNA4
EIF1AX	0	1.77793	0.541	0.061	0	Enterocyte	EIF1AX
PLEKHB2	0	1.65298	0.55	0.071	0	Enterocyte	PLEKHB2
ZNF337-AS1	0	2.17522	0.532	0.053	0	Enterocyte	ZNF337-AS1
GDAP1	0	2.51764	0.525	0.052	0	Enterocyte	GDAP1
SYBU	0	2.13092	0.531	0.063	0	Enterocyte	SYBU
CERS4	0	1.62228	0.538	0.07	0	Enterocyte	CERS4
DUXAP8	0	2.1007	0.518	0.052	0	Enterocyte	DUXAP8
PTK7	0	1.53425	0.532	0.068	0	Enterocyte	PTK7
GPR158	0	2.34962	0.518	0.054	0	Enterocyte	GPR158
KIAA1211L	0	1.46507	0.524	0.067	0	Enterocyte	KIAA1211L
MIR4713HG	0	2.5552	0.511	0.054	0	Enterocyte	MIR4713HG
STPG4	0	2.9227	0.482	0.025	0	Enterocyte	STPG4
NMNAT3	0	2.07323	0.518	0.064	0	Enterocyte	NMNAT3
LRP4	0	2.68534	0.497	0.045	0	Enterocyte	LRP4
MEIOB	0	3.19207	0.462	0.014	0	Enterocyte	MEIOB
LINC00299	0	2.48045	0.487	0.04	0	Enterocyte	LINC00299
LINC00970	0	2.93467	0.501	0.062	0	Enterocyte	LINC00970
EPHX2	0	1.55397	0.494	0.058	0	Enterocyte	EPHX2
GRAMD1A	0	1.50117	0.494	0.06	0	Enterocyte	GRAMD1A
AC007368.1	0	3.11694	0.455	0.024	0	Enterocyte	AC007368.1
MAP2K6	0	1.88145	0.475	0.049	0	Enterocyte	MAP2K6
JPH1	0	2.2122	0.473	0.049	0	Enterocyte	JPH1
C2orf27A	0	1.74306	0.475	0.057	0	Enterocyte	C2orf27A
LINC01814	0	2.95239	0.438	0.022	0	Enterocyte	LINC01814
FBXO32	0	1.80843	0.468	0.053	0	Enterocyte	FBXO32
LINC02542	0	2.76708	0.445	0.033	0	Enterocyte	LINC02542
BTBD11	0	2.20085	0.441	0.03	0	Enterocyte	BTBD11
AC016745.1	0	3.07583	0.429	0.023	0	Enterocyte	AC016745.1
GDPD5	0	2.26445	0.441	0.036	0	Enterocyte	GDPD5
OTULINL	0	2.66539	0.429	0.027	0	Enterocyte	OTULINL
CASC9	0	2.87837	0.417	0.018	0	Enterocyte	CASC9
SLC5A1	0	1.79512	0.445	0.047	0	Enterocyte	SLC5A1
APCDD1	0	2.77701	0.433	0.036	0	Enterocyte	APCDD1
SRCIN1	0	2.96974	0.413	0.017	0	Enterocyte	SRCIN1
MUC12	0	4.17831	0.419	0.024	0	Enterocyte	MUC12
OLFM2	0	2.49213	0.426	0.035	0	Enterocyte	OLFM2
AP1S2	0	2.09578	0.431	0.041	0	Enterocyte	AP1S2
NIPAL3	0	1.27882	0.436	0.048	0	Enterocyte	NIPAL3
AC009262.1	0	3.47215	0.394	0.011	0	Enterocyte	AC009262.1
RBIS	0	2.62195	0.405	0.026	0	Enterocyte	RBIS
IRS2	0	2.02406	0.419	0.04	0	Enterocyte	IRS2
SHC3	0	2.0345	0.412	0.035	0	Enterocyte	SHC3
ARHGAP22	0	2.0699	0.42	0.043	0	Enterocyte	ARHGAP22
AC013287.1	0	2.1122	0.419	0.044	0	Enterocyte	AC013287.1
AC012363.1	0	2.56034	0.398	0.024	0	Enterocyte	AC012363.1
EPHB3	0	2.0463	0.417	0.043	0	Enterocyte	EPHB3
TTC12	0	1.81755	0.415	0.041	0	Enterocyte	TTC12
PROX1	0	2.5438	0.396	0.025	0	Enterocyte	PROX1
UNC13A	0	2.84101	0.387	0.02	0	Enterocyte	UNC13A
MS4A8	0	3.21491	0.391	0.025	0	Enterocyte	MS4A8
LGR6	0	3.03083	0.384	0.019	0	Enterocyte	LGR6
AC005993.1	0	3.14055	0.373	0.01	0	Enterocyte	AC005993.1
BMP7	0	2.29368	0.377	0.024	0	Enterocyte	BMP7
SMOC1	0	2.79829	0.373	0.022	0	Enterocyte	SMOC1
GMPR	0	2.2032	0.366	0.029	0	Enterocyte	GMPR
COL22A1	0	2.58091	0.354	0.019	0	Enterocyte	COL22A1
B4GALNT4	0	3.21618	0.347	0.012	0	Enterocyte	B4GALNT4
PCAT7	0	1.78498	0.361	0.027	0	Enterocyte	PCAT7
GAS2	0	1.7532	0.366	0.032	0	Enterocyte	GAS2
FOXP4-AS1	0	2.48693	0.352	0.019	0	Enterocyte	FOXP4-AS1
TMEM132B	0	2.35649	0.357	0.025	0	Enterocyte	TMEM132B
KCNJ3	0	2.32133	0.354	0.025	0	Enterocyte	KCNJ3
LINC00665	0	2.40129	0.35	0.022	0	Enterocyte	LINC00665
AC104383.2	0	3.2635	0.333	0.008	0	Enterocyte	AC104383.2
RBFOX3	0	3.08284	0.356	0.032	0	Enterocyte	RBFOX3
AC010998.1	0	3.14299	0.331	0.014	0	Enterocyte	AC010998.1
Z93403.1	0	2.20977	0.342	0.029	0	Enterocyte	Z93403.1
LINC02253	0	2.39659	0.333	0.023	0	Enterocyte	LINC02253
LMTK3	0	2.08717	0.329	0.02	0	Enterocyte	LMTK3
NXPH1	0	2.71324	0.324	0.016	0	Enterocyte	NXPH1
AC005237.1	0	2.30877	0.327	0.024	0	Enterocyte	AC005237.1
STXBP5L	0	3.75771	0.324	0.021	0	Enterocyte	STXBP5L
SRRM3	0	2.82614	0.315	0.017	0	Enterocyte	SRRM3
CLVS1	0	2.33578	0.322	0.026	0	Enterocyte	CLVS1
PRSS51	0	3.45171	0.306	0.011	0	Enterocyte	PRSS51
KIF12	0	2.15947	0.322	0.027	0	Enterocyte	KIF12
HOXC6	0	4.16681	0.301	0.007	0	Enterocyte	HOXC6
PROX1-AS1	0	3.79093	0.305	0.012	0	Enterocyte	PROX1-AS1
CNNM1	0	2.24346	0.303	0.016	0	Enterocyte	CNNM1
ITGA61	3.98942e-307	2.29092	0.921	0.262	1.18235e-302	Enterocyte	ITGA6
CACNA1D	7.32528e-307	2.55625	0.877	0.223	2.17099e-302	Enterocyte	CACNA1D
ACSS1	2.14075e-306	1.57587	0.48	0.06	6.34454e-302	Enterocyte	ACSS1
CRACR2A	2.75877e-306	1.64951	0.466	0.057	8.17617e-302	Enterocyte	CRACR2A
ZMIZ1-AS1	6.43993e-306	2.23644	0.308	0.025	1.9086e-301	Enterocyte	ZMIZ1-AS1
LINC01748	5.71476e-305	1.8423	0.485	0.062	1.69368e-300	Enterocyte	LINC01748
HNF1B	1.42169e-303	1.8013	0.398	0.042	4.21346e-299	Enterocyte	HNF1B
FBXO41	3.78138e-303	2.1026	0.31	0.025	1.12069e-298	Enterocyte	FBXO41
SYAP1	4.15341e-303	1.55623	0.636	0.105	1.23095e-298	Enterocyte	SYAP1
CEMIP	1.01946e-301	2.27857	0.585	0.093	3.02136e-297	Enterocyte	CEMIP
PDSS1	1.39126e-300	1.65656	0.434	0.05	4.12329e-296	Enterocyte	PDSS1
AC092902.4	2.78615e-300	1.60078	0.587	0.089	8.25731e-296	Enterocyte	AC092902.4
RNF220	7.39435e-300	2.07627	0.44	0.052	2.19146e-295	Enterocyte	RNF220
GAS6	1.47893e-299	1.61292	0.538	0.076	4.38311e-295	Enterocyte	GAS6
NOS1AP	2.02147e-297	1.71754	0.641	0.107	5.99102e-293	Enterocyte	NOS1AP
GPR391	6.40627e-297	1.48826	0.739	0.138	1.89863e-292	Enterocyte	GPR39
ABO	1.28711e-294	1.44108	0.611	0.098	3.81461e-290	Enterocyte	ABO
PRXL2A	2.25286e-294	1.4554	0.377	0.038	6.6768e-290	Enterocyte	PRXL2A
CLTCL1	1.32232e-291	1.68866	0.398	0.043	3.91895e-287	Enterocyte	CLTCL1
SPEG	1.79065e-290	2.03812	0.34	0.032	5.30696e-286	Enterocyte	SPEG
ARID3A	4.4134e-290	1.44968	0.408	0.046	1.308e-285	Enterocyte	ARID3A
ARNT2	1.38356e-289	1.98071	0.433	0.052	4.10045e-285	Enterocyte	ARNT2
LINC01572	1.48514e-287	1.50988	0.716	0.133	4.4015e-283	Enterocyte	LINC01572
SCART1	1.88202e-287	2.13644	0.324	0.03	5.57774e-283	Enterocyte	SCART1
NPAS2	2.95192e-287	1.69315	0.793	0.171	8.74861e-283	Enterocyte	NPAS2
BCLAF3	3.69091e-287	1.86333	0.778	0.17	1.09388e-282	Enterocyte	BCLAF3
AC011379.2	1.00011e-286	1.88567	0.349	0.034	2.96404e-282	Enterocyte	AC011379.2
INTS10	2.6995e-286	1.43699	0.625	0.105	8.00051e-282	Enterocyte	INTS10
ZC3H8	3.56402e-286	1.39732	0.485	0.065	1.05627e-281	Enterocyte	ZC3H8
NEBL1	1.85797e-285	1.82816	0.767	0.161	5.50646e-281	Enterocyte	NEBL
TRAF5	2.56149e-285	1.4637	0.637	0.11	7.59149e-281	Enterocyte	TRAF5
FGFR2	3.0171e-283	1.84927	0.73	0.149	8.94178e-279	Enterocyte	FGFR2
CAT	8.51318e-283	1.46148	0.336	0.032	2.52305e-278	Enterocyte	CAT
ACTR3C	9.41925e-283	1.51297	0.524	0.076	2.79158e-278	Enterocyte	ACTR3C
FAM53B	3.51771e-282	1.58677	0.517	0.074	1.04254e-277	Enterocyte	FAM53B
GGT7	1.02704e-281	1.34361	0.438	0.054	3.04384e-277	Enterocyte	GGT7
TOP1MT	1.4693e-281	1.72526	0.356	0.036	4.35456e-277	Enterocyte	TOP1MT
LRIG11	3.00103e-281	1.72667	0.722	0.143	8.89415e-277	Enterocyte	LRIG1
VWA2	3.72151e-281	1.36075	0.37	0.039	1.10294e-276	Enterocyte	VWA2
LHPP	3.75249e-278	1.40276	0.504	0.072	1.11213e-273	Enterocyte	LHPP
PGAP2	1.36068e-277	1.29951	0.387	0.043	4.03265e-273	Enterocyte	PGAP2
NTRK2	5.11353e-277	2.04719	0.335	0.032	1.5155e-272	Enterocyte	NTRK2
KCNB2	3.96387e-276	4.22374	0.394	0.049	1.17477e-271	Enterocyte	KCNB2
MGAM2	3.32644e-275	1.69585	0.543	0.082	9.85856e-271	Enterocyte	MGAM2
MVB12B1	2.65748e-274	1.55244	0.503	0.072	7.87596e-270	Enterocyte	MVB12B
AC046134.2	1.33731e-271	1.58397	0.454	0.06	3.96338e-267	Enterocyte	AC046134.2
TUBGCP3	1.01892e-268	1.40731	0.62	0.109	3.01978e-264	Enterocyte	TUBGCP3
MSL3	9.74614e-268	1.26806	0.475	0.065	2.88846e-263	Enterocyte	MSL3
LRP5L	1.11658e-267	1.4337	0.431	0.055	3.30921e-263	Enterocyte	LRP5L
NINL	1.59405e-267	1.52773	0.711	0.143	4.72429e-263	Enterocyte	NINL
PLEKHA1	2.33176e-267	1.42114	0.646	0.119	6.91065e-263	Enterocyte	PLEKHA1
AL358232.2	2.66792e-266	1.61597	0.699	0.137	7.90691e-262	Enterocyte	AL358232.2
PTPN4	2.79311e-265	1.57214	0.751	0.164	8.27793e-261	Enterocyte	PTPN4
SLC9A3	3.35671e-262	2.02011	0.517	0.08	9.94828e-258	Enterocyte	SLC9A3
SH3RF31	2.12621e-261	1.82677	0.678	0.134	6.30144e-257	Enterocyte	SH3RF3
CERS6	3.52012e-261	2.071	0.905	0.289	1.04326e-256	Enterocyte	CERS6
LONRF2	1.71867e-260	1.54992	0.371	0.042	5.09361e-256	Enterocyte	LONRF2
TCF3	2.23149e-259	1.57322	0.51	0.077	6.61345e-255	Enterocyte	TCF3
GALNT181	4.27163e-258	1.4871	0.522	0.081	1.26598e-253	Enterocyte	GALNT18
NCAM1	5.53476e-258	2.12468	0.429	0.057	1.64034e-253	Enterocyte	NCAM1
UCK2	1.44978e-257	1.31211	0.545	0.087	4.29671e-253	Enterocyte	UCK2
WDR35	2.75844e-257	1.51915	0.485	0.071	8.17518e-253	Enterocyte	WDR35
NKD1	4.30435e-257	2.48298	0.329	0.034	1.27568e-252	Enterocyte	NKD1
IQANK1	1.07872e-256	1.68682	0.398	0.049	3.19699e-252	Enterocyte	IQANK1
PSMG4	8.00804e-256	1.69016	0.389	0.047	2.37334e-251	Enterocyte	PSMG4
AC127526.2	7.65026e-255	1.52812	0.692	0.139	2.26731e-250	Enterocyte	AC127526.2
SFXN5	3.58948e-253	1.41315	0.457	0.064	1.06381e-248	Enterocyte	SFXN5
PCID2	2.43365e-252	1.35798	0.51	0.079	7.2126e-248	Enterocyte	PCID2
RAD18	3.36724e-252	1.63107	0.438	0.06	9.97949e-248	Enterocyte	RAD18
ZNF133	6.76577e-252	1.357	0.506	0.079	2.00517e-247	Enterocyte	ZNF133
ZNF462	2.54151e-251	1.64811	0.618	0.115	7.53227e-247	Enterocyte	ZNF462
OTUD7A	2.72411e-251	1.64563	0.482	0.072	8.07346e-247	Enterocyte	OTUD7A
ANKRD49	2.77897e-251	1.20426	0.419	0.054	8.23605e-247	Enterocyte	ANKRD49
SPTBN4	1.699e-250	1.41692	0.324	0.034	5.03532e-246	Enterocyte	SPTBN4
TBC1D4	7.65897e-250	1.72759	0.618	0.117	2.26989e-245	Enterocyte	TBC1D4
ASAH1	1.02251e-249	1.34324	0.361	0.042	3.03041e-245	Enterocyte	ASAH1
RPIA	1.20623e-249	1.44435	0.406	0.052	3.57489e-245	Enterocyte	RPIA
FAM171A1	3.04939e-249	1.36408	0.748	0.166	9.03749e-245	Enterocyte	FAM171A1
CHRM31	4.35655e-249	2.16549	0.835	0.223	1.29115e-244	Enterocyte	CHRM3
BTG2	4.49496e-249	1.44399	0.359	0.041	1.33217e-244	Enterocyte	BTG2
CARS2	7.6906e-248	1.41166	0.644	0.125	2.27926e-243	Enterocyte	CARS2
CLYBL	1.29646e-247	1.36781	0.622	0.116	3.84231e-243	Enterocyte	CLYBL
MACROD1	1.43916e-247	1.59934	0.517	0.082	4.26525e-243	Enterocyte	MACROD1
ZNF248	1.57561e-247	1.40272	0.687	0.14	4.66962e-243	Enterocyte	ZNF248
KIAA1324	6.73829e-247	1.42708	0.8	0.187	1.99703e-242	Enterocyte	KIAA1324
PLUT	9.20872e-247	1.45585	0.303	0.03	2.72919e-242	Enterocyte	PLUT
TMEM45B	3.30848e-244	1.60235	0.595	0.11	9.80536e-240	Enterocyte	TMEM45B
LINS1	3.45607e-244	1.43989	0.394	0.05	1.02428e-239	Enterocyte	LINS1
AGO1	6.94481e-244	1.24268	0.457	0.066	2.05823e-239	Enterocyte	AGO1
SOX13	1.69208e-243	1.33647	0.457	0.066	5.01483e-239	Enterocyte	SOX13
TRABD2A	1.72095e-243	2.07952	0.308	0.032	5.10037e-239	Enterocyte	TRABD2A
GPRIN3	1.24706e-242	1.36746	0.494	0.077	3.6959e-238	Enterocyte	GPRIN3
SFXN4	1.80023e-242	1.30164	0.443	0.063	5.33536e-238	Enterocyte	SFXN4
ONECUT2	4.47475e-242	1.52315	0.595	0.107	1.32618e-237	Enterocyte	ONECUT2
RAB11FIP2	6.43867e-242	1.24657	0.536	0.09	1.90823e-237	Enterocyte	RAB11FIP2
FASTKD1	1.17133e-241	1.03704	0.548	0.093	3.47147e-237	Enterocyte	FASTKD1
DEPTOR	1.86668e-240	1.1576	0.746	0.161	5.53228e-236	Enterocyte	DEPTOR
ZNF334	3.00099e-240	1.64236	0.338	0.038	8.89402e-236	Enterocyte	ZNF334
ORC4	4.18312e-240	1.17716	0.52	0.086	1.23975e-235	Enterocyte	ORC4
DNMT3A	5.27977e-240	1.36986	0.639	0.125	1.56477e-235	Enterocyte	DNMT3A
CBWD2	1.25541e-238	1.34603	0.422	0.058	3.72066e-234	Enterocyte	CBWD2
PLEKHS1	2.21354e-238	1.78096	0.473	0.073	6.56026e-234	Enterocyte	PLEKHS1
LYRM4	3.7561e-238	1.44907	0.457	0.068	1.11319e-233	Enterocyte	LYRM4
SLC7A1	4.71376e-238	1.63121	0.518	0.086	1.39702e-233	Enterocyte	SLC7A1
CEP57	5.26505e-238	1.2523	0.651	0.129	1.5604e-233	Enterocyte	CEP57
FBXL4	2.35903e-237	1.23304	0.618	0.119	6.99145e-233	Enterocyte	FBXL4
VOPP1	3.43275e-237	1.46711	0.778	0.185	1.01736e-232	Enterocyte	VOPP1
MAOB	5.9563e-237	2.46017	0.378	0.049	1.76527e-232	Enterocyte	MAOB
ERI31	8.07561e-237	1.47497	0.601	0.114	2.39337e-232	Enterocyte	ERI3
BIVM	2.6425e-236	1.28241	0.347	0.04	7.83157e-232	Enterocyte	BIVM
NDFIP2	1.04373e-235	1.46513	0.396	0.052	3.0933e-231	Enterocyte	NDFIP2
SORL1	1.33943e-234	1.11923	0.471	0.072	3.96966e-230	Enterocyte	SORL1
TRAPPC2	4.55597e-234	1.48842	0.315	0.034	1.35025e-229	Enterocyte	TRAPPC2
TPD52	5.49814e-234	1.47114	0.813	0.203	1.62948e-229	Enterocyte	TPD52
SRGAP3	8.88504e-234	1.26685	0.455	0.068	2.63326e-229	Enterocyte	SRGAP3
GNPAT	9.12861e-234	1.24536	0.571	0.104	2.70545e-229	Enterocyte	GNPAT
ARHGEF10L	1.26658e-233	1.35504	0.746	0.17	3.75375e-229	Enterocyte	ARHGEF10L
AP003555.2	2.33337e-233	1.53573	0.503	0.083	6.91542e-229	Enterocyte	AP003555.2
ABAT	6.64486e-233	1.23585	0.385	0.05	1.96934e-228	Enterocyte	ABAT
PIR	1.45066e-232	1.40132	0.454	0.068	4.29932e-228	Enterocyte	PIR
COG2	1.63965e-232	1.02618	0.466	0.071	4.85943e-228	Enterocyte	COG2
DNAH6	5.43207e-232	1.29924	0.406	0.055	1.6099e-227	Enterocyte	DNAH6
CARMIL1	6.37828e-232	1.88171	0.905	0.33	1.89033e-227	Enterocyte	CARMIL1
AL359232.1	1.64379e-231	1.54859	0.403	0.055	4.87169e-227	Enterocyte	AL359232.1
ST14	1.6613e-231	1.05299	0.627	0.12	4.92359e-227	Enterocyte	ST14
COBL	4.49605e-231	1.34247	0.776	0.181	1.33249e-226	Enterocyte	COBL
PURA1	5.71685e-231	1.37555	0.552	0.098	1.6943e-226	Enterocyte	PURA
IL17RE	1.61363e-230	1.25127	0.366	0.046	4.78231e-226	Enterocyte	IL17RE
INPP5D1	1.99105e-229	1.03844	0.62	0.118	5.90089e-225	Enterocyte	INPP5D
TM9SF4	1.75592e-228	1.22501	0.55	0.098	5.20402e-224	Enterocyte	TM9SF4
OAF	9.20428e-227	1.47401	0.403	0.056	2.72787e-222	Enterocyte	OAF
ZSWIM5	3.59754e-226	1.34966	0.581	0.109	1.0662e-221	Enterocyte	ZSWIM5
CGNL1	4.77001e-226	1.33376	0.422	0.061	1.41369e-221	Enterocyte	CGNL1
ATP11A1	3.86828e-225	1.5504	0.772	0.193	1.14644e-220	Enterocyte	ATP11A
DPYSL2	9.49182e-224	1.24725	0.644	0.133	2.81309e-219	Enterocyte	DPYSL2
LDAH	3.2307e-223	1.06598	0.55	0.099	9.57483e-219	Enterocyte	LDAH
SLC25A21	3.25673e-223	1.61002	0.413	0.06	9.65197e-219	Enterocyte	SLC25A21
IVD	1.07479e-222	1.11628	0.448	0.068	3.18534e-218	Enterocyte	IVD
TBC1D81	2.14886e-222	1.22108	0.788	0.194	6.36858e-218	Enterocyte	TBC1D8
PSMF1	1.79173e-221	1.4086	0.461	0.074	5.31015e-217	Enterocyte	PSMF1
FAM160A2	2.41936e-221	1.16511	0.398	0.056	7.17024e-217	Enterocyte	FAM160A2
SEC23B	7.84512e-221	1.26464	0.468	0.075	2.32506e-216	Enterocyte	SEC23B
HSPA12A	1.56222e-220	1.35812	0.399	0.056	4.62997e-216	Enterocyte	HSPA12A
ANKS6	1.92649e-219	1.4467	0.424	0.064	5.70953e-215	Enterocyte	ANKS6
UBE3D	2.40591e-219	1.22093	0.48	0.079	7.1304e-215	Enterocyte	UBE3D
PPP1R9A1	9.07416e-219	1.4747	0.79	0.208	2.68931e-214	Enterocyte	PPP1R9A
ATAD1	1.17945e-218	1.21677	0.517	0.091	3.49553e-214	Enterocyte	ATAD1
GK5	1.70036e-218	1.12564	0.606	0.12	5.03936e-214	Enterocyte	GK5
FBXW4	2.33837e-218	1.23622	0.673	0.147	6.93024e-214	Enterocyte	FBXW4
EPHB1	4.28401e-218	1.51737	0.426	0.064	1.26965e-213	Enterocyte	EPHB1
ZFYVE27	6.06141e-218	1.36542	0.34	0.042	1.79642e-213	Enterocyte	ZFYVE27
TSPAN14	1.58059e-217	1.12706	0.506	0.087	4.68439e-213	Enterocyte	TSPAN14
RNPEP	1.69256e-217	1.22237	0.392	0.055	5.01624e-213	Enterocyte	RNPEP
PROM1	2.4174e-217	1.40912	0.758	0.181	7.16444e-213	Enterocyte	PROM1
GPR137B	7.35698e-217	1.1998	0.389	0.054	2.18039e-212	Enterocyte	GPR137B
KIAA1549	1.5627e-216	1.31293	0.413	0.06	4.63137e-212	Enterocyte	KIAA1549
DNAJC3	1.8574e-216	1.17549	0.581	0.113	5.50477e-212	Enterocyte	DNAJC3
TSPAN151	2.08916e-216	1.17384	0.55	0.101	6.19163e-212	Enterocyte	TSPAN15
OLA1	4.55185e-216	1.26859	0.687	0.155	1.34903e-211	Enterocyte	OLA1
SCAMP5	1.39906e-215	1.35713	0.352	0.045	4.1464e-211	Enterocyte	SCAMP5
TBC1D16	2.74072e-214	1.11863	0.664	0.142	8.12268e-210	Enterocyte	TBC1D16
CCDC122	3.48947e-214	1.44237	0.354	0.046	1.03417e-209	Enterocyte	CCDC122
CAMK2G	5.45853e-214	1.23213	0.606	0.123	1.61774e-209	Enterocyte	CAMK2G
NDUFAF6	6.98642e-214	1.18516	0.595	0.119	2.07056e-209	Enterocyte	NDUFAF6
PRLR	9.81684e-214	1.29439	0.347	0.044	2.90942e-209	Enterocyte	PRLR
AL591895.1	1.20606e-213	1.2563	0.529	0.096	3.5744e-209	Enterocyte	AL591895.1
MGMT	4.57759e-213	1.32003	0.704	0.163	1.35666e-208	Enterocyte	MGMT
DIS3L	6.75364e-213	1.13686	0.419	0.063	2.00158e-208	Enterocyte	DIS3L
GSAP1	1.06175e-212	1.07819	0.583	0.113	3.1467e-208	Enterocyte	GSAP
HIBCH	1.90451e-212	1.41784	0.751	0.19	5.64438e-208	Enterocyte	HIBCH
MRE11	1.92062e-212	1.02384	0.553	0.104	5.69213e-208	Enterocyte	MRE11
TMLHE	3.84371e-212	1.30573	0.412	0.062	1.13916e-207	Enterocyte	TMLHE
OFD1	3.92296e-212	1.50039	0.86	0.264	1.16265e-207	Enterocyte	OFD1
SH3YL1	6.69465e-212	1.1192	0.538	0.1	1.98409e-207	Enterocyte	SH3YL1
SLX4IP	1.72883e-211	1.08908	0.602	0.123	5.12374e-207	Enterocyte	SLX4IP
IGSF9B	4.44512e-211	1.88244	0.31	0.037	1.3174e-206	Enterocyte	IGSF9B
RPS6KA3	7.06666e-210	1.65695	0.793	0.224	2.09435e-205	Enterocyte	RPS6KA3
PRPF18	2.04175e-209	1.03415	0.51	0.091	6.05112e-205	Enterocyte	PRPF18
DIP2C	2.1579e-209	1.69793	0.895	0.324	6.39537e-205	Enterocyte	DIP2C
KANK1	4.08049e-209	1.47716	0.744	0.187	1.20934e-204	Enterocyte	KANK1
ELP3	4.92891e-209	1.01097	0.419	0.064	1.46078e-204	Enterocyte	ELP3
MTX2	2.92027e-208	1.05014	0.501	0.09	8.65482e-204	Enterocyte	MTX2
NUTM2B-AS1	1.04093e-207	1.24745	0.601	0.124	3.08499e-203	Enterocyte	NUTM2B-AS1
ALDH18A1	9.05084e-207	1.19672	0.45	0.074	2.6824e-202	Enterocyte	ALDH18A1
DNAH14	9.0952e-207	1.81722	0.858	0.293	2.69555e-202	Enterocyte	DNAH14
WRN	9.41537e-207	1.32187	0.76	0.197	2.79043e-202	Enterocyte	WRN
NUTM2A-AS1	9.89507e-207	1.19941	0.639	0.141	2.9326e-202	Enterocyte	NUTM2A-AS1
PDHX	1.40386e-206	1.0553	0.532	0.099	4.16062e-202	Enterocyte	PDHX
PPCDC	8.6895e-206	1.20369	0.588	0.119	2.57531e-201	Enterocyte	PPCDC
FARS2	3.11516e-205	1.40226	0.795	0.219	9.2324e-201	Enterocyte	FARS2
PIGU	8.04952e-205	1.01168	0.574	0.113	2.38564e-200	Enterocyte	PIGU
CATSPER2	1.12905e-204	1.12006	0.52	0.096	3.34618e-200	Enterocyte	CATSPER2
MID1	1.1827e-204	1.88277	0.818	0.268	3.50517e-200	Enterocyte	MID1
ARHGEF7	3.56699e-204	1.29836	0.86	0.25	1.05715e-199	Enterocyte	ARHGEF7
SLC22A15	1.0716e-203	1.05828	0.494	0.087	3.17589e-199	Enterocyte	SLC22A15
PPL	1.07728e-203	1.16181	0.468	0.079	3.19273e-199	Enterocyte	PPL
TMTC4	1.18161e-203	1.28734	0.356	0.048	3.50193e-199	Enterocyte	TMTC4
MSH2	1.56633e-203	1.21609	0.571	0.113	4.64212e-199	Enterocyte	MSH2
NPHP4	1.93889e-203	1.50906	0.326	0.041	5.74629e-199	Enterocyte	NPHP4
ANK3	6.11596e-203	1.51804	0.891	0.293	1.81259e-198	Enterocyte	ANK3
UBAC2	7.72627e-203	1.2832	0.757	0.197	2.28983e-198	Enterocyte	UBAC2
IVNS1ABP	1.58898e-202	1.12865	0.613	0.131	4.70927e-198	Enterocyte	IVNS1ABP
WDFY21	1.72294e-202	1.02702	0.553	0.108	5.10628e-198	Enterocyte	WDFY2
MYO5B	5.97017e-202	1.05665	0.665	0.147	1.76938e-197	Enterocyte	MYO5B
FAAH21	1.52579e-201	1.36064	0.736	0.182	4.52199e-197	Enterocyte	FAAH2
EFCAB13	1.69284e-201	1.67292	0.464	0.082	5.01706e-197	Enterocyte	EFCAB13
SLC43A1	4.72954e-200	1.24666	0.306	0.037	1.40169e-195	Enterocyte	SLC43A1
CSNK2A1	9.26818e-200	1.05724	0.651	0.148	2.74681e-195	Enterocyte	CSNK2A1
ATP2C2	2.21716e-199	1.23213	0.687	0.158	6.57098e-195	Enterocyte	ATP2C2
HDHD5	3.31025e-199	1.51219	0.317	0.04	9.81059e-195	Enterocyte	HDHD5
MGAT5	3.91636e-199	1.60278	0.893	0.299	1.16069e-194	Enterocyte	MGAT5
C11orf80	5.47835e-199	1.03784	0.59	0.123	1.62362e-194	Enterocyte	C11orf80
ZNF6181	5.76139e-199	1.33764	0.545	0.108	1.7075e-194	Enterocyte	ZNF618
TEX2	8.12855e-199	1.15266	0.354	0.049	2.40906e-194	Enterocyte	TEX2
PTPRN2	8.5323e-199	1.80374	0.982	0.483	2.52872e-194	Enterocyte	PTPRN2
GLCE	1.2731e-198	1.08016	0.468	0.081	3.7731e-194	Enterocyte	GLCE
SH3PXD2A	1.8866e-198	1.13895	0.799	0.211	5.59132e-194	Enterocyte	SH3PXD2A
ZFP30	2.16654e-198	1.3195	0.327	0.043	6.42097e-194	Enterocyte	ZFP30
DPH6	3.0727e-198	1.19808	0.79	0.209	9.10657e-194	Enterocyte	DPH6
MAP3K20	3.19462e-198	1.28407	0.627	0.139	9.46789e-194	Enterocyte	MAP3K20
ARFGEF31	3.86724e-198	1.10403	0.63	0.137	1.14613e-193	Enterocyte	ARFGEF3
R3HCC1L	4.63922e-198	1.05553	0.574	0.118	1.37492e-193	Enterocyte	R3HCC1L
C11orf54	4.84735e-198	1.20127	0.392	0.06	1.43661e-193	Enterocyte	C11orf54
CCDC7	7.55642e-198	1.28746	0.648	0.147	2.2395e-193	Enterocyte	CCDC7
ZNF195	1.11923e-197	1.18643	0.441	0.073	3.31705e-193	Enterocyte	ZNF195
CCZ1B	1.18175e-197	1.12729	0.452	0.077	3.50234e-193	Enterocyte	CCZ1B
STAMBPL1	2.18395e-197	1.03279	0.436	0.072	6.47256e-193	Enterocyte	STAMBPL1
RPL31	2.24046e-197	1.15461	0.35	0.048	6.64006e-193	Enterocyte	RPL31
TRERF1	2.33473e-197	1.11881	0.73	0.181	6.91943e-193	Enterocyte	TRERF1
SULT1A1	2.8271e-197	1.36842	0.37	0.054	8.37866e-193	Enterocyte	SULT1A1
MRPL42	4.35118e-197	1.30248	0.32	0.041	1.28956e-192	Enterocyte	MRPL42
CUL4A	4.94085e-197	1.09897	0.737	0.187	1.46432e-192	Enterocyte	CUL4A
ZNF33A	3.20327e-196	1.16389	0.671	0.159	9.49354e-192	Enterocyte	ZNF33A
THBS2	1.68216e-195	1.8094	0.312	0.04	4.98543e-191	Enterocyte	THBS2
MRPS28	5.85172e-195	1.00101	0.475	0.085	1.73427e-190	Enterocyte	MRPS28
DDX18	2.1128e-194	1.11086	0.466	0.082	6.2617e-190	Enterocyte	DDX18
DGKH	2.49944e-194	1.3838	0.804	0.226	7.40758e-190	Enterocyte	DGKH
LCLAT1	2.50815e-194	1.12272	0.611	0.134	7.43339e-190	Enterocyte	LCLAT1
GPR89B	3.15638e-194	1.16131	0.347	0.048	9.35456e-190	Enterocyte	GPR89B
SGSM1	1.64851e-193	1.13342	0.427	0.071	4.88568e-189	Enterocyte	SGSM1
ABCB7	2.74927e-193	1.06028	0.443	0.075	8.14801e-189	Enterocyte	ABCB7
ARHGAP32	3.12144e-193	1.4752	0.848	0.276	9.251e-189	Enterocyte	ARHGAP32
XRN2	3.62499e-193	1.10487	0.708	0.172	1.07434e-188	Enterocyte	XRN2
GABPB1-AS1	8.05284e-193	1.41136	0.405	0.065	2.38662e-188	Enterocyte	GABPB1-AS1
SUCLA2	9.42841e-193	1.02096	0.531	0.104	2.7943e-188	Enterocyte	SUCLA2
DDX10	3.25138e-192	1.15247	0.702	0.171	9.63612e-188	Enterocyte	DDX10
LMTK2	8.1246e-192	1.29732	0.699	0.173	2.40789e-187	Enterocyte	LMTK2
CRLS1	1.04123e-191	1.04372	0.457	0.081	3.0859e-187	Enterocyte	CRLS1
AC090015.1	2.31495e-191	1.39257	0.368	0.054	6.86081e-187	Enterocyte	AC090015.1
HEXA	2.84079e-191	1.10675	0.412	0.067	8.41926e-187	Enterocyte	HEXA
ATP5F1C	4.25962e-191	1.0713	0.413	0.068	1.26242e-186	Enterocyte	ATP5F1C
RREB1	2.58986e-190	1.29836	0.832	0.256	7.67556e-186	Enterocyte	RREB1
OBI1	2.84175e-190	1.30491	0.313	0.041	8.42209e-186	Enterocyte	OBI1
ZNF337	3.67053e-190	1.20425	0.342	0.048	1.08783e-185	Enterocyte	ZNF337
ZDHHC9	9.83416e-190	1.24198	0.317	0.042	2.91455e-185	Enterocyte	ZDHHC9
TOX31	2.8086e-188	1.31467	0.748	0.198	8.32384e-184	Enterocyte	TOX3
RALGPS1	3.30649e-188	1.11188	0.8	0.218	9.79944e-184	Enterocyte	RALGPS1
TSHZ1	6.51279e-188	1.2402	0.363	0.054	1.9302e-183	Enterocyte	TSHZ1
PCMTD1	5.86603e-187	1.20037	0.743	0.202	1.73852e-182	Enterocyte	PCMTD1
VWA8	2.14543e-186	1.24352	0.816	0.242	6.35842e-182	Enterocyte	VWA8
ICA1	2.43649e-186	1.075	0.792	0.215	7.22103e-182	Enterocyte	ICA1
KCTD3	4.30632e-186	1.15982	0.597	0.133	1.27626e-181	Enterocyte	KCTD3
RHBDD1	8.08265e-186	1.06913	0.594	0.13	2.39546e-181	Enterocyte	RHBDD1
MLXIP	1.152e-185	1.10237	0.751	0.198	3.41419e-181	Enterocyte	MLXIP
2024-03-08	1.15223e-184	1.00893	0.434	0.075	3.41487e-180	Enterocyte	2024-03-08
SYT17	1.61358e-184	1.30982	0.368	0.056	4.78217e-180	Enterocyte	SYT17
PDE10A1	1.6544e-184	1.65752	0.671	0.172	4.90315e-180	Enterocyte	PDE10A
SIRT5	1.26202e-183	1.28537	0.317	0.043	3.74025e-179	Enterocyte	SIRT5
PLCB11	2.16255e-183	1.41039	0.921	0.346	6.40916e-179	Enterocyte	PLCB1
GALK2	2.40951e-183	1.06206	0.585	0.129	7.14106e-179	Enterocyte	GALK2
DOCK91	2.45601e-183	1.12312	0.716	0.185	7.27887e-179	Enterocyte	DOCK9
FAM204A	4.86651e-183	1.02372	0.438	0.077	1.44229e-178	Enterocyte	FAM204A
ELAVL1	7.57088e-183	1.04711	0.45	0.081	2.24378e-178	Enterocyte	ELAVL1
CDK18	1.22822e-182	1.34099	0.303	0.039	3.64007e-178	Enterocyte	CDK18
CHDH	1.68706e-182	1.27456	0.32	0.044	4.99993e-178	Enterocyte	CHDH
NIPSNAP1	2.65882e-182	1.19208	0.313	0.042	7.87993e-178	Enterocyte	NIPSNAP1
ZNF709	2.33071e-181	1.28694	0.313	0.042	6.90753e-177	Enterocyte	ZNF709
KANTR	3.50793e-181	1.04685	0.68	0.167	1.03964e-176	Enterocyte	KANTR
SUPT3H	5.07567e-181	1.04791	0.651	0.156	1.50428e-176	Enterocyte	SUPT3H
PRMT3	1.6334e-180	1.03337	0.564	0.121	4.84092e-176	Enterocyte	PRMT3
UQCRC2	2.57165e-180	1.02964	0.529	0.11	7.62161e-176	Enterocyte	UQCRC2
PIP5K1B	6.28736e-180	1.31446	0.846	0.27	1.86339e-175	Enterocyte	PIP5K1B
CA81	1.331e-179	1.31677	0.475	0.091	3.94467e-175	Enterocyte	CA8
ACBD6	2.44259e-179	1.22683	0.66	0.164	7.23911e-175	Enterocyte	ACBD6
PPARGC1A	2.46502e-179	1.46782	0.315	0.043	7.30559e-175	Enterocyte	PPARGC1A
CCDC138	5.88868e-179	1.0234	0.459	0.084	1.74523e-174	Enterocyte	CCDC138
RNASEH2B	7.29304e-179	1.1151	0.394	0.065	2.16144e-174	Enterocyte	RNASEH2B
POLB	1.48828e-178	1.04868	0.335	0.048	4.41082e-174	Enterocyte	POLB
MFHAS1	1.88006e-178	1.22091	0.701	0.183	5.57192e-174	Enterocyte	MFHAS1
FGGY	2.24805e-178	1.0762	0.664	0.162	6.66253e-174	Enterocyte	FGGY
RASAL2	2.77257e-178	1.52323	0.883	0.329	8.21708e-174	Enterocyte	RASAL2
COBLL11	1.4109e-177	1.08323	0.723	0.189	4.18149e-173	Enterocyte	COBLL1
PHF3	2.07246e-177	1.38354	0.821	0.263	6.14214e-173	Enterocyte	PHF3
CTDSPL	2.81185e-177	1.05511	0.648	0.154	8.33347e-173	Enterocyte	CTDSPL
TERF1	3.53479e-177	1.33891	0.371	0.06	1.04761e-172	Enterocyte	TERF1
PLA2R1	1.53187e-176	1.297	0.601	0.141	4.53999e-172	Enterocyte	PLA2R1
COX19	2.00025e-176	1.01752	0.459	0.085	5.92813e-172	Enterocyte	COX19
MTERF4	6.5703e-176	1.11511	0.394	0.066	1.94724e-171	Enterocyte	MTERF4
TSHZ21	1.29028e-175	1.51431	0.895	0.314	3.824e-171	Enterocyte	TSHZ2
PLCB42	1.88497e-175	1.48786	0.86	0.293	5.58648e-171	Enterocyte	PLCB4
ZNF37A	3.44529e-175	1.07909	0.667	0.167	1.02108e-170	Enterocyte	ZNF37A
ARHGAP6	1.41291e-174	1.48799	0.755	0.223	4.18744e-170	Enterocyte	ARHGAP6
COG6	1.63644e-174	1.04179	0.524	0.109	4.8499e-170	Enterocyte	COG6
SULF21	1.74583e-174	1.21869	0.555	0.121	5.17412e-170	Enterocyte	SULF2
UCHL3	3.63645e-174	1.10863	0.356	0.055	1.07773e-169	Enterocyte	UCHL3
AZIN1-AS1	4.10302e-174	1.05812	0.436	0.079	1.21601e-169	Enterocyte	AZIN1-AS1
CHD6	3.68994e-173	1.4047	0.849	0.291	1.09359e-168	Enterocyte	CHD6
GTPBP10	6.09752e-173	1.06578	0.387	0.065	1.80712e-168	Enterocyte	GTPBP10
VPS37A	1.67023e-172	1.29612	0.327	0.048	4.95007e-168	Enterocyte	VPS37A
CBFA2T2	7.77092e-172	1.31981	0.867	0.297	2.30307e-167	Enterocyte	CBFA2T2
TARBP1	1.85525e-171	1.01417	0.667	0.169	5.49842e-167	Enterocyte	TARBP1
DGUOK	2.83056e-170	1.06286	0.338	0.051	8.38894e-166	Enterocyte	DGUOK
CCSER2	5.52766e-170	1.59621	0.744	0.227	1.63823e-165	Enterocyte	CCSER2
KCNN4	1.01841e-169	1.15568	0.364	0.059	3.01826e-165	Enterocyte	KCNN4
PLEKHA6	1.26965e-169	1.05992	0.783	0.224	3.76285e-165	Enterocyte	PLEKHA6
ZNF544	1.65488e-169	1.03846	0.601	0.142	4.90456e-165	Enterocyte	ZNF544
CDC123	3.51799e-169	1.04058	0.394	0.068	1.04263e-164	Enterocyte	CDC123
TASP1	2.22268e-168	1.02547	0.734	0.203	6.58735e-164	Enterocyte	TASP1
CDHR3	2.54388e-168	1.8929	0.546	0.123	7.53929e-164	Enterocyte	CDHR3
LMF1	1.02277e-166	1.04759	0.622	0.151	3.03118e-162	Enterocyte	LMF1
NAV2	1.89853e-166	1.05433	0.764	0.214	5.62668e-162	Enterocyte	NAV2
HIVEP3	4.11825e-166	1.14968	0.764	0.219	1.22053e-161	Enterocyte	HIVEP3
STK39	5.21309e-166	1.3227	0.888	0.319	1.545e-161	Enterocyte	STK39
PINX1	5.78477e-165	1.22402	0.347	0.055	1.71443e-160	Enterocyte	PINX1
POLA1	7.61329e-165	1.00508	0.694	0.184	2.25635e-160	Enterocyte	POLA1
ARHGAP8	1.15877e-164	1.16187	0.708	0.194	3.43424e-160	Enterocyte	ARHGAP8
HNF1A-AS11	1.54978e-164	1.17234	0.9	0.308	4.59309e-160	Enterocyte	HNF1A-AS1
ZFAS1	2.16693e-164	1.14472	0.326	0.049	6.42213e-160	Enterocyte	ZFAS1
CACNA1A	5.4765e-164	3.47413	0.375	0.07	1.62307e-159	Enterocyte	CACNA1A
PON2	6.29643e-164	1.06726	0.401	0.072	1.86607e-159	Enterocyte	PON2
NOC3L	9.27088e-164	1.05385	0.368	0.062	2.74761e-159	Enterocyte	NOC3L
CMSS1	9.40006e-164	1.0722	0.616	0.152	2.7859e-159	Enterocyte	CMSS1
DET1	2.94147e-163	1.25584	0.303	0.044	8.71762e-159	Enterocyte	DET1
NDUFAF5	5.16426e-163	1.10052	0.399	0.071	1.53053e-158	Enterocyte	NDUFAF5
ZNF518A	8.21741e-163	1.15905	0.767	0.23	2.43539e-158	Enterocyte	ZNF518A
JADE3	1.37467e-162	1.04381	0.301	0.043	4.07412e-158	Enterocyte	JADE3
AC092683.1	1.82101e-162	1.13934	0.389	0.068	5.39692e-158	Enterocyte	AC092683.1
LINC01473	2.05577e-162	1.14765	0.744	0.212	6.09269e-158	Enterocyte	LINC01473
FARP2	4.4805e-162	1.09242	0.825	0.27	1.32788e-157	Enterocyte	FARP2
MCEE	4.83975e-162	1.18807	0.305	0.044	1.43436e-157	Enterocyte	MCEE
STK331	1.14295e-161	1.08595	0.559	0.129	3.38737e-157	Enterocyte	STK33
HDAC4	1.1435e-161	1.24576	0.725	0.206	3.38898e-157	Enterocyte	HDAC4
TMEM189	1.43103e-160	1.14597	0.338	0.054	4.24113e-156	Enterocyte	TMEM189
SLC35B3	1.77569e-160	1.02003	0.363	0.061	5.26263e-156	Enterocyte	SLC35B3
PDZRN3	2.16794e-160	1.35354	0.723	0.209	6.42512e-156	Enterocyte	PDZRN3
CLASP2	2.17555e-159	1.03848	0.813	0.254	6.44769e-155	Enterocyte	CLASP2
SOBP1	3.39015e-159	1.50161	0.448	0.092	1.00474e-154	Enterocyte	SOBP
ANKRD36	9.50609e-159	1.17365	0.898	0.331	2.81732e-154	Enterocyte	ANKRD36
ITPR2	9.81414e-159	1.25189	0.853	0.284	2.90862e-154	Enterocyte	ITPR2
SCGB2B2	2.95015e-158	1.40844	0.403	0.075	8.74335e-154	Enterocyte	SCGB2B2
TPRG1	1.88589e-156	1.13574	0.427	0.083	5.58922e-152	Enterocyte	TPRG1
PRSS3	3.32471e-156	1.00063	0.522	0.116	9.85344e-152	Enterocyte	PRSS3
PDZD8	1.30326e-154	1.07648	0.678	0.186	3.86247e-150	Enterocyte	PDZD8
RALGAPA22	6.34566e-154	1.29535	0.907	0.381	1.88066e-149	Enterocyte	RALGAPA2
ANP32A	1.89375e-152	1.07899	0.352	0.06	5.6125e-148	Enterocyte	ANP32A
MBNL2	2.38903e-152	1.01119	0.764	0.23	7.08037e-148	Enterocyte	MBNL2
PLEKHG3	1.20309e-151	1.34474	0.32	0.051	3.56559e-147	Enterocyte	PLEKHG3
AL008633.1	1.25621e-151	1.59482	0.357	0.063	3.72303e-147	Enterocyte	AL008633.1
SHROOM41	1.17773e-150	1.05052	0.354	0.062	3.49043e-146	Enterocyte	SHROOM4
LINC02649	3.42822e-150	1.13991	0.333	0.055	1.01602e-145	Enterocyte	LINC02649
PCBP3	4.42714e-150	1.35218	0.31	0.049	1.31207e-145	Enterocyte	PCBP3
APIP	4.69162e-150	1.16778	0.301	0.046	1.39046e-145	Enterocyte	APIP
TMEM63A	5.25092e-150	1.12887	0.776	0.251	1.55622e-145	Enterocyte	TMEM63A
ANKRD16	5.40632e-150	1.0635	0.303	0.047	1.60227e-145	Enterocyte	ANKRD16
EMC2	6.29049e-150	1.03145	0.399	0.077	1.86431e-145	Enterocyte	EMC2
ARL17A	7.42027e-150	1.08224	0.319	0.051	2.19914e-145	Enterocyte	ARL17A
APBB21	1.16946e-148	1.29363	0.841	0.303	3.46592e-144	Enterocyte	APBB2
KMT2A	6.50978e-148	1.31149	0.837	0.303	1.9293e-143	Enterocyte	KMT2A
TEAD1	8.47223e-148	1.14104	0.827	0.28	2.51091e-143	Enterocyte	TEAD1
TRAPPC9	1.55197e-147	1.33291	0.905	0.4	4.59956e-143	Enterocyte	TRAPPC9
GOLGA8B	3.36656e-147	1.11986	0.758	0.236	9.97746e-143	Enterocyte	GOLGA8B
MNX1	1.17692e-146	1.11734	0.347	0.06	3.48803e-142	Enterocyte	MNX1
GNB5	1.09748e-145	1.12093	0.308	0.049	3.25262e-141	Enterocyte	GNB5
RB1CC1	1.14085e-145	1.03466	0.804	0.265	3.38113e-141	Enterocyte	RB1CC1
CHD7	1.24904e-144	1.1066	0.825	0.267	3.70178e-140	Enterocyte	CHD7
VAV2	1.30599e-144	1.03319	0.627	0.165	3.87057e-140	Enterocyte	VAV2
TTI1	4.25601e-143	1.07016	0.363	0.067	1.26136e-138	Enterocyte	TTI1
STXBP1	6.04021e-143	1.13948	0.408	0.083	1.79014e-138	Enterocyte	STXBP1
SOX6	1.83796e-142	1.10957	0.562	0.143	5.44717e-138	Enterocyte	SOX6
TMEM132D	5.07778e-142	1.1312	0.301	0.048	1.5049e-137	Enterocyte	TMEM132D
GNA141	5.81259e-142	1.06324	0.602	0.16	1.72268e-137	Enterocyte	GNA14
MGST1	1.39857e-141	1.08835	0.378	0.073	4.14495e-137	Enterocyte	MGST1
HULC	9.18516e-141	1.05947	0.343	0.061	2.72221e-136	Enterocyte	HULC
CTBP2	7.82894e-140	1.27209	0.87	0.34	2.32026e-135	Enterocyte	CTBP2
DYNC2H1	4.66938e-139	1.05057	0.629	0.173	1.38386e-134	Enterocyte	DYNC2H1
TNS3	4.3894e-138	1.05369	0.891	0.331	1.30089e-133	Enterocyte	TNS3
CCND2	3.10769e-137	1.14207	0.308	0.052	9.21027e-133	Enterocyte	CCND2
LINC00511	6.34181e-136	1.33703	0.93	0.432	1.87952e-131	Enterocyte	LINC00511
LDLRAD4	3.34648e-135	1.10188	0.844	0.3	9.91795e-131	Enterocyte	LDLRAD4
CD46	4.38277e-135	1.08717	0.785	0.277	1.29892e-130	Enterocyte	CD46
MSRA	1.45533e-134	1.02003	0.609	0.168	4.31315e-130	Enterocyte	MSRA
ROR11	1.18842e-133	1.02365	0.704	0.216	3.52212e-129	Enterocyte	ROR1
IMMP2L	5.35187e-133	1.16724	0.939	0.427	1.58613e-128	Enterocyte	IMMP2L
MSI2	1.03693e-132	1.26946	0.909	0.404	3.07315e-128	Enterocyte	MSI2
ARMCX5-GPRASP2	3.10109e-132	1.04534	0.356	0.069	9.1907e-128	Enterocyte	ARMCX5-GPRASP2
MBOAT2	5.73147e-131	1.07506	0.538	0.14	1.69864e-126	Enterocyte	MBOAT2
CALML4	5.74388e-130	1.10536	0.308	0.054	1.70231e-125	Enterocyte	CALML4
CA31	6.48425e-125	1.02279	0.305	0.055	1.92174e-120	Enterocyte	CA3
SLC36A4	6.02483e-124	1.02744	0.356	0.072	1.78558e-119	Enterocyte	SLC36A4
PHIP	8.57681e-124	1.03331	0.895	0.373	2.54191e-119	Enterocyte	PHIP
TRIO1	2.99167e-123	1.08451	0.902	0.386	8.86642e-119	Enterocyte	TRIO
MTSS1	4.16882e-120	1.21189	0.615	0.189	1.23551e-115	Enterocyte	MTSS1
AL133346.1	6.97338e-120	1.21119	0.333	0.066	2.0667e-115	Enterocyte	AL133346.1
AC034195.1	1.30301e-118	1.02219	0.322	0.062	3.86172e-114	Enterocyte	AC034195.1
AC068587.4	5.18908e-116	1.21849	0.778	0.297	1.53789e-111	Enterocyte	AC068587.4
PLA2G4A	1.0504e-111	1.10385	0.399	0.096	3.11308e-107	Enterocyte	PLA2G4A
AGAP1	6.46346e-110	1.06804	0.926	0.505	1.91558e-105	Enterocyte	AGAP1
SHANK21	3.16685e-102	1.08978	0.778	0.315	9.3856e-98	Enterocyte	SHANK2
KIF26B1	1.95862e-94	1.13531	0.639	0.235	5.80477e-90	Enterocyte	KIF26B
STARD13	2.36915e-94	1.02216	0.718	0.272	7.02145e-90	Enterocyte	STARD13
CENPP	2.93387e-94	1.05698	0.529	0.164	8.6951e-90	Enterocyte	CENPP
GOLGB1	1.33671e-92	1.20465	0.921	0.452	3.9616e-88	Enterocyte	GOLGB1
CCSER1	1.03386e-91	1.05091	0.904	0.442	3.06406e-87	Enterocyte	CCSER1
ASTN2	1.17095e-91	1.15116	0.308	0.07	3.47033e-87	Enterocyte	ASTN2
CDKAL1	4.18988e-86	1.6339	0.86	0.392	1.24175e-81	Enterocyte	CDKAL1
CACNA2D1	1.85965e-73	2.34512	0.534	0.208	5.51144e-69	Enterocyte	CACNA2D1
PRUNE2	2.10544e-72	1.87963	0.361	0.112	6.23991e-68	Enterocyte	PRUNE2
DACH1	1.59939e-71	1.54339	0.501	0.186	4.74011e-67	Enterocyte	DACH1
RIMS2	1.69326e-44	6.08769	0.615	0.024	5.01831e-40	Enteroendocrine_cell	RIMS2
UNC80	2.79383e-32	6.56041	0.308	0.008	8.28008e-28	Enteroendocrine_cell	UNC80
KCNMB2	7.23763e-26	5.25397	0.615	0.042	2.14502e-21	Enteroendocrine_cell	KCNMB2
STXBP5L1	1.30478e-21	5.45418	0.462	0.028	3.86696e-17	Enteroendocrine_cell	STXBP5L
GRAMD2A	2.43872e-20	5.86387	0.308	0.013	7.22763e-16	Enteroendocrine_cell	GRAMD2A
KCNB21	2.67962e-19	4.5528	0.615	0.057	7.94159e-15	Enteroendocrine_cell	KCNB2
GCNT2	1.50978e-12	3.95875	0.769	0.149	4.47452e-08	Enteroendocrine_cell	GCNT2
NALCN	2.57584e-12	5.78428	0.385	0.035	7.63401e-08	Enteroendocrine_cell	NALCN
CACNA1A1	4.0595e-11	4.20187	0.538	0.077	1.20311e-06	Enteroendocrine_cell	CACNA1A
CHGA	3.92449e-10	4.84441	0.308	0.028	1.1631e-05	Enteroendocrine_cell	CHGA
ERO1B	1.30447e-08	5.39518	0.385	0.052	0.000386605	Enteroendocrine_cell	ERO1B
RIMBP21	2.04849e-08	3.74645	0.385	0.051	0.000607111	Enteroendocrine_cell	RIMBP2
FGF14	4.99797e-08	4.78705	0.385	0.055	0.00148125	Enteroendocrine_cell	FGF14
ZSCAN26	9.32086e-08	4.44998	0.308	0.037	0.00276242	Enteroendocrine_cell	ZSCAN26
MSANTD4	2.4144e-07	4.33729	0.308	0.039	0.00715557	Enteroendocrine_cell	MSANTD4
ITGBL1	1.61358e-06	3.91705	0.308	0.044	0.0478215	Enteroendocrine_cell	ITGBL1
XIST	2.33987e-06	2.64798	0.462	0.091	0.0693469	Enteroendocrine_cell	XIST
GPR160	2.8003e-06	4.19135	0.462	0.104	0.0829924	Enteroendocrine_cell	GPR160
AGBL42	1.26655e-05	3.15322	0.538	0.159	0.375369	Enteroendocrine_cell	AGBL4
PTPRN21	1.29961e-05	1.86798	0.923	0.496	0.385164	Enteroendocrine_cell	PTPRN2
HNF1A-AS12	1.38667e-05	2.19824	0.769	0.323	0.410968	Enteroendocrine_cell	HNF1A-AS1
CCDC92	1.7248e-05	4.09457	0.385	0.083	0.511178	Enteroendocrine_cell	CCDC92
WAPL	1.93352e-05	2.4932	0.692	0.274	0.573038	Enteroendocrine_cell	WAPL
PCLO1	6.54352e-05	3.52747	0.462	0.131	1	Enteroendocrine_cell	PCLO
MAP2	8.40656e-05	3.83058	0.308	0.061	1	Enteroendocrine_cell	MAP2
NCAM11	0.000224078	3.64921	0.308	0.067	1	Enteroendocrine_cell	NCAM1
RPH3AL	0.000301508	3.30649	0.385	0.107	1	Enteroendocrine_cell	RPH3AL
MYO1A	0.000323346	2.86775	0.308	0.067	1	Enteroendocrine_cell	MYO1A
HELB	0.000551324	3.85887	0.308	0.074	1	Enteroendocrine_cell	HELB
ANK2	0.00101121	2.40015	0.462	0.17	1	Enteroendocrine_cell	ANK2
GMDS-DT	0.00110682	1.78721	0.692	0.386	1	Enteroendocrine_cell	GMDS-DT
KCNH81	0.00117307	3.34386	0.385	0.125	1	Enteroendocrine_cell	KCNH8
RPL37	0.00138012	2.60206	0.385	0.121	1	Enteroendocrine_cell	RPL37
PUDP	0.00344032	2.77176	0.385	0.145	1	Enteroendocrine_cell	PUDP
TRAF3IP1	0.00381682	3.22907	0.385	0.141	1	Enteroendocrine_cell	TRAF3IP1
DNAH7	0.00407581	2.63992	0.308	0.094	1	Enteroendocrine_cell	DNAH7
ARFGEF32	0.00428194	2.8233	0.385	0.149	1	Enteroendocrine_cell	ARFGEF3
CHD71	0.00450263	2.11419	0.538	0.281	1	Enteroendocrine_cell	CHD7
ERC1	0.00511016	1.79084	0.615	0.391	1	Enteroendocrine_cell	ERC1
ST181	0.0051161	2.82257	0.308	0.095	1	Enteroendocrine_cell	ST18
CACNB2	0.0052338	2.72591	0.385	0.151	1	Enteroendocrine_cell	CACNB2
ACSL1	0.00795053	3.21474	0.308	0.106	1	Enteroendocrine_cell	ACSL1
SAMD51	0.00872266	2.84913	0.308	0.107	1	Enteroendocrine_cell	SAMD5
BICC1	0	3.70386	0.723	0.118	0	Fibroblast	BICC1
CALD1	0	2.20232	0.828	0.27	0	Fibroblast	CALD1
PLXDC2	0	2.44898	0.722	0.188	0	Fibroblast	PLXDC2
LAMA4	0	2.36343	0.684	0.166	0	Fibroblast	LAMA4
LSAMP	0	2.99947	0.72	0.204	0	Fibroblast	LSAMP
MAPK10	0	2.46754	0.674	0.159	0	Fibroblast	MAPK10
GPC6	0	2.92428	0.665	0.156	0	Fibroblast	GPC6
PDGFRA	0	3.53025	0.553	0.051	0	Fibroblast	PDGFRA
PRKG1	0	2.35137	0.861	0.364	0	Fibroblast	PRKG1
RBMS3	0	2.39757	0.752	0.256	0	Fibroblast	RBMS3
COL3A1	0	2.92151	0.631	0.144	0	Fibroblast	COL3A1
EPB41L2	0	2.35454	0.684	0.207	0	Fibroblast	EPB41L2
RORA	0	2.38555	0.78	0.311	0	Fibroblast	RORA
COL1A2	0	2.82561	0.605	0.136	0	Fibroblast	COL1A2
UNC5C	0	3.03492	0.575	0.114	0	Fibroblast	UNC5C
ABCA8	0	3.26415	0.537	0.079	0	Fibroblast	ABCA8
COL5A2	0	2.72855	0.582	0.126	0	Fibroblast	COL5A2
SGIP1	0	2.63543	0.573	0.12	0	Fibroblast	SGIP1
SOX5	0	1.95101	0.64	0.19	0	Fibroblast	SOX5
MEG3	0	3.33817	0.498	0.05	0	Fibroblast	MEG3
CNTN4	0	2.43535	0.583	0.137	0	Fibroblast	CNTN4
COL6A3	0	3.195	0.531	0.092	0	Fibroblast	COL6A3
VCAN	0	3.57389	0.492	0.054	0	Fibroblast	VCAN
TTC28	0	1.90105	0.739	0.301	0	Fibroblast	TTC28
NEGR1	0	2.3319	0.585	0.151	0	Fibroblast	NEGR1
CASC15	0	2.02371	0.588	0.155	0	Fibroblast	CASC15
COL5A1	0	2.9535	0.497	0.066	0	Fibroblast	COL5A1
LAMA2	0	2.36996	0.596	0.167	0	Fibroblast	LAMA2
CDH11	0	3.09729	0.503	0.075	0	Fibroblast	CDH11
KAZN	0	2.28985	0.693	0.27	0	Fibroblast	KAZN
PRR16	0	3.72703	0.476	0.054	0	Fibroblast	PRR16
AUTS2	0	1.86265	0.653	0.232	0	Fibroblast	AUTS2
DLC11	0	2.02681	0.62	0.199	0	Fibroblast	DLC1
ZEB2	0	2.06758	0.581	0.161	0	Fibroblast	ZEB2
TCF41	0	1.31264	0.631	0.214	0	Fibroblast	TCF4
AKT31	0	1.64762	0.612	0.195	0	Fibroblast	AKT3
SDK1	0	2.7573	0.664	0.249	0	Fibroblast	SDK1
BNC2	0	2.15123	0.602	0.187	0	Fibroblast	BNC2
PRICKLE2	0	2.21762	0.553	0.146	0	Fibroblast	PRICKLE2
SYNE1	0	1.62391	0.67	0.263	0	Fibroblast	SYNE1
FBN1	0	2.6186	0.524	0.117	0	Fibroblast	FBN1
ADAMTS9-AS21	0	1.80369	0.589	0.182	0	Fibroblast	ADAMTS9-AS2
SLC9A9	0	2.08672	0.539	0.134	0	Fibroblast	SLC9A9
RBMS1	0	2.01017	0.577	0.172	0	Fibroblast	RBMS1
ANTXR1	0	2.33037	0.509	0.105	0	Fibroblast	ANTXR1
DLG2	0	1.81113	0.624	0.229	0	Fibroblast	DLG2
FBXL71	0	1.49812	0.588	0.193	0	Fibroblast	FBXL7
GRK5	0	2.18765	0.689	0.294	0	Fibroblast	GRK5
DDR2	0	2.64714	0.488	0.094	0	Fibroblast	DDR2
CCDC102B	0	2.97976	0.479	0.088	0	Fibroblast	CCDC102B
PID1	0	2.49343	0.515	0.127	0	Fibroblast	PID1
ZEB11	0	1.58068	0.586	0.203	0	Fibroblast	ZEB1
DCN	0	2.66692	0.461	0.081	0	Fibroblast	DCN
RUNX1T1	0	2.50744	0.472	0.094	0	Fibroblast	RUNX1T1
SGCD	0	2.26425	0.475	0.098	0	Fibroblast	SGCD
TNXB	0	2.81996	0.455	0.084	0	Fibroblast	TNXB
MEG8	0	3.13681	0.422	0.051	0	Fibroblast	MEG8
SLC24A3	0	2.18126	0.505	0.135	0	Fibroblast	SLC24A3
GAS7	0	2.41736	0.458	0.092	0	Fibroblast	GAS7
MCC	0	2.33893	0.479	0.114	0	Fibroblast	MCC
MEIS1	0	2.12342	0.483	0.122	0	Fibroblast	MEIS1
FENDRR	0	3.06143	0.423	0.062	0	Fibroblast	FENDRR
PDZRN31	0	1.77297	0.547	0.187	0	Fibroblast	PDZRN3
ADGRL3	0	2.14734	0.497	0.139	0	Fibroblast	ADGRL3
ABI3BP	0	2.87778	0.458	0.102	0	Fibroblast	ABI3BP
CLMP	0	2.40583	0.438	0.082	0	Fibroblast	CLMP
MIR100HG	0	2.54385	0.438	0.083	0	Fibroblast	MIR100HG
ABCA6	0	3.16918	0.396	0.042	0	Fibroblast	ABCA6
ABCA10	0	2.99288	0.466	0.114	0	Fibroblast	ABCA10
COL12A1	0	2.60103	0.455	0.104	0	Fibroblast	COL12A1
ROBO11	0	1.85446	0.503	0.156	0	Fibroblast	ROBO1
NR2F1-AS1	0	2.53578	0.423	0.076	0	Fibroblast	NR2F1-AS1
GLI3	0	2.49918	0.421	0.075	0	Fibroblast	GLI3
FBLN1	0	2.71817	0.434	0.09	0	Fibroblast	FBLN1
ANK21	0	1.83941	0.479	0.136	0	Fibroblast	ANK2
COL6A2	0	2.25813	0.424	0.084	0	Fibroblast	COL6A2
PLEKHH2	0	1.93149	0.464	0.129	0	Fibroblast	PLEKHH2
LPAR1	0	2.42824	0.447	0.114	0	Fibroblast	LPAR1
ZFPM2	0	1.98233	0.492	0.16	0	Fibroblast	ZFPM2
DPYSL31	0	2.01247	0.45	0.119	0	Fibroblast	DPYSL3
DENND2A	0	2.3857	0.413	0.083	0	Fibroblast	DENND2A
KCNT2	0	1.94777	0.445	0.116	0	Fibroblast	KCNT2
ABCA9	0	3.39422	0.365	0.036	0	Fibroblast	ABCA9
PIEZO2	0	2.80721	0.401	0.073	0	Fibroblast	PIEZO2
MSC-AS1	0	2.3729	0.396	0.069	0	Fibroblast	MSC-AS1
MAN1A1	0	1.96675	0.448	0.124	0	Fibroblast	MAN1A1
EDIL3	0	2.51922	0.41	0.086	0	Fibroblast	EDIL3
FGFR1	0	2.58449	0.381	0.06	0	Fibroblast	FGFR1
ADAMTSL1	0	2.6579	0.405	0.084	0	Fibroblast	ADAMTSL1
NLGN1	0	1.91233	0.454	0.136	0	Fibroblast	NLGN1
PDE1A	0	1.95298	0.432	0.115	0	Fibroblast	PDE1A
CPED1	0	2.00113	0.405	0.089	0	Fibroblast	CPED1
ROR21	0	1.82129	0.447	0.131	0	Fibroblast	ROR2
DCLK1	0	2.5213	0.414	0.099	0	Fibroblast	DCLK1
PDE7B1	0	1.87526	0.436	0.122	0	Fibroblast	PDE7B
MUSK	0	3.23991	0.349	0.036	0	Fibroblast	MUSK
SLIT2	0	2.64145	0.401	0.093	0	Fibroblast	SLIT2
SVEP1	0	2.62943	0.374	0.066	0	Fibroblast	SVEP1
COL14A1	0	2.41002	0.421	0.116	0	Fibroblast	COL14A1
CCDC80	0	2.93809	0.362	0.059	0	Fibroblast	CCDC80
PLOD2	0	2.29892	0.392	0.09	0	Fibroblast	PLOD2
SULF1	0	2.39471	0.399	0.098	0	Fibroblast	SULF1
TFPI	0	1.82622	0.407	0.107	0	Fibroblast	TFPI
C1S	0	1.83303	0.39	0.097	0	Fibroblast	C1S
SPON1	0	2.50439	0.352	0.059	0	Fibroblast	SPON1
AC004160.1	0	2.99464	0.324	0.041	0	Fibroblast	AC004160.1
DNM1	0	1.78101	0.351	0.07	0	Fibroblast	DNM1
COL1A1	0	2.91517	0.336	0.056	0	Fibroblast	COL1A1
MRC2	0	2.56309	0.327	0.047	0	Fibroblast	MRC2
GHR	0	2.06804	0.341	0.066	0	Fibroblast	GHR
FLRT2	0	2.21678	0.351	0.076	0	Fibroblast	FLRT2
FAT4	0	2.27456	0.336	0.067	0	Fibroblast	FAT4
SDC2	0	2.72628	0.316	0.052	0	Fibroblast	SDC2
NOVA1	0	2.63356	0.306	0.043	0	Fibroblast	NOVA1
TRPC1	0	1.99327	0.313	0.067	0	Fibroblast	TRPC1
GEM	0	2.71665	0.304	0.061	0	Fibroblast	GEM
DYNC2H11	5.36899e-308	1.61219	0.481	0.152	1.59121e-303	Fibroblast	DYNC2H1
SAMD4A1	7.13927e-304	1.7368	0.579	0.229	2.11587e-299	Fibroblast	SAMD4A
FGF7	2.72927e-302	1.99418	0.374	0.097	8.08874e-298	Fibroblast	FGF7
PHLDB1	5.22426e-302	1.86662	0.354	0.088	1.54831e-297	Fibroblast	PHLDB1
CCN1	6.17782e-299	2.4722	0.351	0.089	1.83092e-294	Fibroblast	CCN1
RFTN11	5.93796e-296	1.79595	0.376	0.099	1.75983e-291	Fibroblast	RFTN1
CFH	7.58921e-294	2.12256	0.561	0.236	2.24921e-289	Fibroblast	CFH
MAGI2	8.44612e-293	1.65008	0.485	0.16	2.50318e-288	Fibroblast	MAGI2
SSBP2	1.91747e-289	1.49436	0.562	0.215	5.68281e-285	Fibroblast	SSBP2
RCAN2	1.55365e-288	1.41694	0.5	0.166	4.60454e-284	Fibroblast	RCAN2
COL6A1	1.89952e-286	1.9325	0.372	0.099	5.62962e-282	Fibroblast	COL6A1
NPAS3	4.46642e-286	1.81812	0.459	0.149	1.32371e-281	Fibroblast	NPAS3
C3	1.5115e-284	2.52412	0.314	0.074	4.47963e-280	Fibroblast	C3
AXL	2.38557e-280	1.80784	0.302	0.068	7.07011e-276	Fibroblast	AXL
HMCN1	5.3891e-278	1.9248	0.373	0.103	1.59717e-273	Fibroblast	HMCN1
MIR99AHG	6.49127e-274	2.44669	0.538	0.238	1.92382e-269	Fibroblast	MIR99AHG
EML1	1.11316e-273	1.72343	0.353	0.092	3.29908e-269	Fibroblast	EML1
ZNF5211	2.10675e-271	1.52013	0.362	0.096	6.24377e-267	Fibroblast	ZNF521
ABCC4	2.92529e-271	1.90137	0.374	0.107	8.66968e-267	Fibroblast	ABCC4
FOXP2	5.26961e-271	1.73658	0.47	0.165	1.56176e-266	Fibroblast	FOXP2
ZFP36L1	9.89895e-271	1.99789	0.439	0.147	2.93375e-266	Fibroblast	ZFP36L1
SH3RF32	7.81097e-260	1.63036	0.399	0.121	2.31494e-255	Fibroblast	SH3RF3
PTCH1	6.87585e-259	2.25126	0.316	0.081	2.03779e-254	Fibroblast	PTCH1
FSTL1	1.48055e-256	1.59557	0.307	0.075	4.38791e-252	Fibroblast	FSTL1
ADGRB3	9.43841e-255	1.96736	0.321	0.085	2.79726e-250	Fibroblast	ADGRB3
ACSL4	5.59538e-249	2.0877	0.375	0.114	1.6583e-244	Fibroblast	ACSL4
ST5	7.50073e-248	1.5765	0.601	0.272	2.22299e-243	Fibroblast	ST5
EXT11	9.61087e-245	1.17786	0.79	0.502	2.84837e-240	Fibroblast	EXT1
FAM102B	7.59145e-241	1.71438	0.361	0.109	2.24988e-236	Fibroblast	FAM102B
PSD3	6.26551e-240	1.47635	0.722	0.386	1.85691e-235	Fibroblast	PSD3
SLIT3	4.83136e-238	2.01998	0.426	0.155	1.43187e-233	Fibroblast	SLIT3
FHL1	9.2359e-238	1.45859	0.317	0.083	2.73724e-233	Fibroblast	FHL1
NR2F2-AS1	1.14521e-236	1.54265	0.456	0.167	3.39407e-232	Fibroblast	NR2F2-AS1
EBF11	1.40121e-233	1.93791	0.434	0.16	4.15276e-229	Fibroblast	EBF1
CNN3	1.95536e-233	1.72342	0.316	0.086	5.79511e-229	Fibroblast	CNN3
THBS11	1.08845e-231	2.02138	0.342	0.101	3.22583e-227	Fibroblast	THBS1
SEPTIN11	4.90858e-228	1.67751	0.348	0.105	1.45476e-223	Fibroblast	SEPTIN11
LHFPL6	6.56187e-225	1.31795	0.46	0.169	1.94474e-220	Fibroblast	LHFPL6
MAML2	5.38772e-222	1.27429	0.66	0.345	1.59676e-217	Fibroblast	MAML2
SNED11	8.55403e-218	1.78137	0.461	0.183	2.53516e-213	Fibroblast	SNED1
NAV11	1.72712e-217	1.6013	0.413	0.148	5.11867e-213	Fibroblast	NAV1
CREB3L2	7.49297e-217	1.52812	0.357	0.112	2.22069e-212	Fibroblast	CREB3L2
CELF2	6.81557e-215	1.42829	0.468	0.184	2.01993e-210	Fibroblast	CELF2
TSHZ22	7.38685e-214	1.32748	0.603	0.299	2.18924e-209	Fibroblast	TSHZ2
RBPMS	8.46439e-214	1.00647	0.711	0.378	2.50859e-209	Fibroblast	RBPMS
FNDC3B	1.07614e-213	1.09022	0.785	0.526	3.18936e-209	Fibroblast	FNDC3B
PBX1	2.55776e-212	1.30806	0.631	0.32	7.58042e-208	Fibroblast	PBX1
PKD2	1.12583e-210	1.48991	0.349	0.11	3.33662e-206	Fibroblast	PKD2
DACH11	4.93264e-210	1.46767	0.445	0.167	1.46189e-205	Fibroblast	DACH1
FERMT2	2.95032e-209	1.50813	0.326	0.096	8.74387e-205	Fibroblast	FERMT2
TMTC11	3.9783e-209	1.70839	0.326	0.098	1.17905e-204	Fibroblast	TMTC1
CPQ	7.45087e-208	1.37599	0.446	0.174	2.20822e-203	Fibroblast	CPQ
PDLIM3	8.38651e-206	1.39428	0.322	0.095	2.48551e-201	Fibroblast	PDLIM3
PAM	6.22641e-205	1.33968	0.538	0.25	1.84532e-200	Fibroblast	PAM
TPST1	1.41675e-204	1.42595	0.509	0.224	4.19882e-200	Fibroblast	TPST1
PLPP11	2.14508e-203	1.7391	0.438	0.172	6.35736e-199	Fibroblast	PLPP1
SLC2A31	3.33864e-202	2.19565	0.314	0.096	9.89473e-198	Fibroblast	SLC2A3
SETBP1	3.29618e-201	1.32144	0.471	0.19	9.76889e-197	Fibroblast	SETBP1
TCF7L1	1.54855e-200	1.62243	0.306	0.09	4.58944e-196	Fibroblast	TCF7L1
NR3C1	2.36263e-199	1.38319	0.401	0.145	7.00212e-195	Fibroblast	NR3C1
GBP1	1.35443e-198	2.1294	0.336	0.11	4.01412e-194	Fibroblast	GBP1
LIMS1	4.99742e-194	1.3418	0.514	0.229	1.48109e-189	Fibroblast	LIMS1
PDE5A	2.62052e-193	1.12911	0.362	0.12	7.76643e-189	Fibroblast	PDE5A
CDK14	1.08919e-192	1.27888	0.449	0.179	3.22802e-188	Fibroblast	CDK14
NAV3	2.12015e-192	1.77522	0.367	0.132	6.28349e-188	Fibroblast	NAV3
LAMB11	8.2964e-191	1.91163	0.36	0.126	2.4588e-186	Fibroblast	LAMB1
MPDZ1	3.1032e-189	1.22709	0.327	0.103	9.19694e-185	Fibroblast	MPDZ
TNS1	3.43026e-188	1.16216	0.375	0.129	1.01663e-183	Fibroblast	TNS1
UACA1	4.26339e-188	1.32544	0.536	0.256	1.26354e-183	Fibroblast	UACA
CRYBG31	8.74307e-188	1.35062	0.444	0.18	2.59118e-183	Fibroblast	CRYBG3
CYTH3	1.17656e-185	1.43217	0.368	0.133	3.48696e-181	Fibroblast	CYTH3
RIN2	2.79128e-185	1.08081	0.58	0.281	8.27253e-181	Fibroblast	RIN2
LRP1	5.70774e-185	1.42533	0.333	0.111	1.6916e-180	Fibroblast	LRP1
CRISPLD2	2.57402e-184	1.44837	0.339	0.114	7.62862e-180	Fibroblast	CRISPLD2
MCTP2	8.91961e-183	1.63187	0.39	0.149	2.64351e-178	Fibroblast	MCTP2
ABCA1	8.44763e-182	1.17106	0.364	0.127	2.50362e-177	Fibroblast	ABCA1
C1orf21	8.58203e-180	1.32144	0.393	0.15	2.54346e-175	Fibroblast	C1orf21
BBS9	1.52446e-178	1.15252	0.482	0.208	4.51806e-174	Fibroblast	BBS9
ASAP11	1.63223e-178	1.07328	0.641	0.341	4.83745e-174	Fibroblast	ASAP1
FGF13	7.95794e-177	1.74064	0.354	0.13	2.35849e-172	Fibroblast	FGF13
FILIP1L	1.40391e-176	1.26671	0.382	0.14	4.16078e-172	Fibroblast	FILIP1L
FN1	1.09534e-175	1.46336	0.346	0.118	3.24627e-171	Fibroblast	FN1
CFAP69	1.35202e-175	1.49429	0.316	0.106	4.00697e-171	Fibroblast	CFAP69
CD44	2.77493e-175	1.40138	0.463	0.202	8.22406e-171	Fibroblast	CD44
UBE2E21	8.70301e-174	1.28831	0.495	0.227	2.57931e-169	Fibroblast	UBE2E2
SEMA5A	4.66028e-173	1.7719	0.301	0.099	1.38117e-168	Fibroblast	SEMA5A
NFIA	1.30658e-168	1.30579	0.639	0.403	3.87231e-164	Fibroblast	NFIA
PTPRG1	1.90533e-168	1.03386	0.624	0.333	5.64681e-164	Fibroblast	PTPRG
CEP1121	6.41083e-166	1.19944	0.396	0.155	1.89998e-161	Fibroblast	CEP112
TRAF3IP2-AS1	1.63544e-165	1.32046	0.363	0.137	4.84697e-161	Fibroblast	TRAF3IP2-AS1
NXN1	2.44381e-165	1.41143	0.499	0.234	7.24272e-161	Fibroblast	NXN
LAMC11	1.77795e-164	1.24647	0.412	0.169	5.2693e-160	Fibroblast	LAMC1
CSGALNACT11	2.89012e-163	1.49934	0.385	0.154	8.56546e-159	Fibroblast	CSGALNACT1
HIVEP2	4.81341e-162	1.13619	0.439	0.189	1.42655e-157	Fibroblast	HIVEP2
TRPS1	2.33021e-161	1.26603	0.376	0.146	6.90604e-157	Fibroblast	TRPS1
IL6ST1	3.07929e-161	1.16969	0.356	0.133	9.1261e-157	Fibroblast	IL6ST
CPNE81	1.23927e-159	1.18367	0.308	0.104	3.67281e-155	Fibroblast	CPNE8
LHFPL2	4.79444e-156	1.24285	0.437	0.193	1.42093e-151	Fibroblast	LHFPL2
OSMR	2.14755e-154	1.26256	0.406	0.171	6.36471e-150	Fibroblast	OSMR
CNTLN	1.56568e-153	1.25909	0.334	0.122	4.64021e-149	Fibroblast	CNTLN
PBX3	1.26278e-152	1.30129	0.437	0.196	3.74249e-148	Fibroblast	PBX3
OSBPL8	6.01244e-151	1.23323	0.425	0.189	1.78191e-146	Fibroblast	OSBPL8
STARD91	8.75554e-148	1.22334	0.306	0.107	2.59488e-143	Fibroblast	STARD9
GTDC1	1.50274e-147	1.238	0.319	0.118	4.45369e-143	Fibroblast	GTDC1
TRERF11	3.50205e-147	1.04537	0.408	0.172	1.0379e-142	Fibroblast	TRERF1
PDE10A2	1.28308e-145	1.41465	0.388	0.163	3.80267e-141	Fibroblast	PDE10A
DENND5A1	1.4338e-145	1.09234	0.373	0.15	4.24936e-141	Fibroblast	DENND5A
SH3PXD2B	1.10146e-144	1.22562	0.333	0.127	3.26439e-140	Fibroblast	SH3PXD2B
WDR27	2.80231e-143	1.50084	0.324	0.125	8.3052e-139	Fibroblast	WDR27
PCNX1	1.18085e-141	1.05711	0.497	0.248	3.49968e-137	Fibroblast	PCNX1
TNRC6C	3.23855e-138	1.07879	0.336	0.132	9.59809e-134	Fibroblast	TNRC6C
COL4A5	9.60943e-138	1.60409	0.309	0.116	2.84795e-133	Fibroblast	COL4A5
CACNA1C	4.24274e-137	1.08581	0.431	0.196	1.25742e-132	Fibroblast	CACNA1C
BMERB1	7.93738e-137	1.14265	0.481	0.237	2.3524e-132	Fibroblast	BMERB1
CHST11	3.55286e-134	1.06719	0.329	0.126	1.05296e-129	Fibroblast	CHST11
SEC24D	4.88416e-134	1.00121	0.375	0.158	1.44752e-129	Fibroblast	SEC24D
TLE4	6.90137e-134	1.22927	0.342	0.138	2.04536e-129	Fibroblast	TLE4
DAAM1	4.12969e-133	1.26549	0.463	0.234	1.22391e-128	Fibroblast	DAAM1
ECHDC2	4.40841e-132	1.05576	0.4	0.179	1.30652e-127	Fibroblast	ECHDC2
SIK2	1.56133e-130	1.04714	0.441	0.212	4.62733e-126	Fibroblast	SIK2
GULP1	2.00332e-129	1.10033	0.422	0.197	5.93723e-125	Fibroblast	GULP1
RFX2	9.08112e-127	1.19789	0.44	0.217	2.69137e-122	Fibroblast	RFX2
LTBP4	1.78325e-126	1.1165	0.306	0.117	5.28503e-122	Fibroblast	LTBP4
JUND	3.65319e-124	1.42035	0.357	0.156	1.08269e-119	Fibroblast	JUND
ECE11	1.11337e-123	1.00965	0.34	0.14	3.29971e-119	Fibroblast	ECE1
MAP3K5	2.51805e-122	1.04825	0.506	0.274	7.46274e-118	Fibroblast	MAP3K5
CCNH	1.2823e-121	1.05104	0.307	0.122	3.80035e-117	Fibroblast	CCNH
LDLRAD41	3.58864e-118	1.09647	0.528	0.291	1.06357e-113	Fibroblast	LDLRAD4
HIVEP1	1.40132e-117	1.01143	0.411	0.195	4.15308e-113	Fibroblast	HIVEP1
ADGRL21	2.29452e-117	1.10397	0.34	0.145	6.80026e-113	Fibroblast	ADGRL2
TENT5A	4.99212e-117	1.1936	0.301	0.122	1.47952e-112	Fibroblast	TENT5A
ZNF532	1.68427e-115	1.09974	0.341	0.148	4.99166e-111	Fibroblast	ZNF532
ITGB8	2.04998e-114	1.44948	0.346	0.154	6.07553e-110	Fibroblast	ITGB8
PLD1	7.9106e-113	1.01943	0.442	0.225	2.34447e-108	Fibroblast	PLD1
ZHX2	4.47163e-109	1.02183	0.466	0.252	1.32526e-104	Fibroblast	ZHX2
NFATC21	2.65642e-108	1.86649	0.33	0.154	7.87283e-104	Fibroblast	NFATC2
NEO1	9.71697e-106	1.39064	0.349	0.162	2.87982e-101	Fibroblast	NEO1
GLIS31	4.99672e-92	1.0422	0.407	0.213	1.48088e-87	Fibroblast	GLIS3
GNA142	8.61577e-78	1.07181	0.314	0.155	2.55346e-73	Fibroblast	GNA14
NR4A11	2.37337e-67	1.33177	0.358	0.203	7.03394e-63	Fibroblast	NR4A1
SLC8A1	9.84954e-67	1.11886	0.316	0.169	2.91911e-62	Fibroblast	SLC8A1
ACTB	4.49449e-61	1.05006	0.414	0.252	1.33203e-56	Fibroblast	ACTB
CD163	7.54709e-298	6.73436	0.333	0.009	2.23673e-293	M2_Macrophage	CD163
LNCAROD	2.87992e-166	5.47885	0.354	0.02	8.53523e-162	M2_Macrophage	LNCAROD
F13A1	4.49979e-134	5.7007	0.34	0.024	1.3336e-129	M2_Macrophage	F13A1
CD163L1	5.6899e-92	5.0088	0.333	0.033	1.68632e-87	M2_Macrophage	CD163L1
FKBP5	8.82332e-77	4.09003	0.531	0.102	2.61497e-72	M2_Macrophage	FKBP5
STAB1	1.08999e-76	4.54826	0.354	0.044	3.2304e-72	M2_Macrophage	STAB1
MYO1F	1.95833e-68	3.7684	0.456	0.08	5.80389e-64	M2_Macrophage	MYO1F
AOAH	1.3052e-50	3.61145	0.354	0.063	3.86823e-46	M2_Macrophage	AOAH
FYB1	1.90073e-49	3.61827	0.361	0.066	5.6332e-45	M2_Macrophage	FYB1
MERTK	5.96292e-46	4.37104	0.306	0.052	1.76723e-41	M2_Macrophage	MERTK
KCNMA1	3.65425e-31	3.08391	0.374	0.104	1.08301e-26	M2_Macrophage	KCNMA1
LGMN	1.90189e-28	3.64458	0.32	0.084	5.63663e-24	M2_Macrophage	LGMN
TBXAS1	1.29367e-22	2.78193	0.367	0.126	3.83406e-18	M2_Macrophage	TBXAS1
AP2A2	1.40252e-22	3.10064	0.476	0.225	4.15665e-18	M2_Macrophage	AP2A2
PTPRJ	2.00126e-22	1.65417	0.687	0.43	5.93113e-18	M2_Macrophage	PTPRJ
RBM25	2.21262e-22	1.43876	0.782	0.61	6.55753e-18	M2_Macrophage	RBM25
CCND3	5.07351e-21	2.54848	0.483	0.231	1.50364e-16	M2_Macrophage	CCND3
FRMD4B1	2.0942e-20	2.47351	0.429	0.186	6.20659e-16	M2_Macrophage	FRMD4B
CTSB	3.12797e-20	3.38829	0.306	0.101	9.27037e-16	M2_Macrophage	CTSB
SFMBT21	4.34189e-20	2.6993	0.34	0.12	1.28681e-15	M2_Macrophage	SFMBT2
SAMHD1	1.35041e-18	2.41993	0.422	0.188	4.0022e-14	M2_Macrophage	SAMHD1
DOCK8	1.55951e-16	2.39468	0.333	0.128	4.62192e-12	M2_Macrophage	DOCK8
FNBP1	1.91282e-14	1.80235	0.524	0.326	5.66902e-10	M2_Macrophage	FNBP1
SH3PXD2B1	8.5359e-13	2.77977	0.32	0.146	2.52978e-08	M2_Macrophage	SH3PXD2B
FMN1	1.06414e-12	2.18964	0.463	0.282	3.1538e-08	M2_Macrophage	FMN1
RBPJ	5.10401e-12	4.91854	0.429	0.267	1.51267e-07	M2_Macrophage	RBPJ
ABCA11	5.26704e-12	2.40467	0.32	0.149	1.56099e-07	M2_Macrophage	ABCA1
SSH2	1.56841e-09	1.30571	0.558	0.453	4.64829e-05	M2_Macrophage	SSH2
RBM47	3.97867e-08	1.26309	0.571	0.482	0.00117916	M2_Macrophage	RBM47
CELF21	1.21521e-07	1.61561	0.354	0.211	0.00360151	M2_Macrophage	CELF2
LDLRAD42	4.61617e-07	1.31477	0.435	0.313	0.0136809	M2_Macrophage	LDLRAD4
PRPF38B	5.64652e-07	1.81913	0.381	0.265	0.0167346	M2_Macrophage	PRPF38B
ABR	6.00056e-07	1.70222	0.429	0.327	0.0177839	M2_Macrophage	ABR
MYO9B	7.32843e-07	1.59166	0.422	0.316	0.0217193	M2_Macrophage	MYO9B
RAB1A	2.89006e-06	1.1635	0.497	0.419	0.0856528	M2_Macrophage	RAB1A
PLXDC21	5.0664e-06	1.45239	0.361	0.239	0.150153	M2_Macrophage	PLXDC2
WASF2	9.2164e-06	1.39158	0.367	0.264	0.273146	M2_Macrophage	WASF2
PPM1B	1.22342e-05	1.68229	0.354	0.259	0.362586	M2_Macrophage	PPM1B
GATAD2B	2.67964e-05	1.04059	0.483	0.423	0.794166	M2_Macrophage	GATAD2B
CYTH11	3.24852e-05	1.39491	0.374	0.283	0.962765	M2_Macrophage	CYTH1
FCHSD21	3.90812e-05	1.45993	0.361	0.267	1	M2_Macrophage	FCHSD2
FBXO42	4.57692e-05	1.52051	0.34	0.25	1	M2_Macrophage	FBXO42
USP4	5.0837e-05	1.58108	0.313	0.223	1	M2_Macrophage	USP4
FCHO2	6.25672e-05	1.91677	0.32	0.233	1	M2_Macrophage	FCHO2
ATM	6.57367e-05	1.67631	0.333	0.246	1	M2_Macrophage	ATM
SNX29	0.000141141	1.38727	0.374	0.307	1	M2_Macrophage	SNX29
ATG7	0.000368953	1.30327	0.381	0.324	1	M2_Macrophage	ATG7
FMNL2	0.000529296	1.48076	0.374	0.314	1	M2_Macrophage	FMNL2
PPIG	0.000591643	1.11664	0.401	0.348	1	M2_Macrophage	PPIG
DAPK1	0.000851208	1.36879	0.313	0.239	1	M2_Macrophage	DAPK1
DNAJC51	0.000997052	1.12369	0.395	0.338	1	M2_Macrophage	DNAJC5
IQGAP2	0.00100619	1.25788	0.374	0.314	1	M2_Macrophage	IQGAP2
RNF149	0.00175165	1.59199	0.306	0.25	1	M2_Macrophage	RNF149
DPYD	0.00184769	1.21747	0.361	0.306	1	M2_Macrophage	DPYD
PACSIN2	0.00205638	1.21552	0.347	0.295	1	M2_Macrophage	PACSIN2
YWHAE	0.00321924	1.23103	0.32	0.266	1	M2_Macrophage	YWHAE
CDC42SE2	0.00352654	1.31837	0.347	0.301	1	M2_Macrophage	CDC42SE2
KLC1	0.00679923	1.44115	0.34	0.314	1	M2_Macrophage	KLC1
ITPR21	0.00692845	1.15654	0.347	0.299	1	M2_Macrophage	ITPR2
CD163L11	0	6.16263	0.59	0.03	0	Macrophage	CD163L1
MS4A6A	0	6.10125	0.324	0.01	0	Macrophage	MS4A6A
STAB11	1.28876e-165	4.90716	0.468	0.043	3.81949e-161	Macrophage	STAB1
ADAP2	5.51215e-165	5.0396	0.37	0.026	1.63364e-160	Macrophage	ADAP2
LGMN1	4.8822e-134	4.76989	0.572	0.081	1.44694e-129	Macrophage	LGMN
F13A11	1.42755e-124	4.98642	0.306	0.023	4.23083e-120	Macrophage	F13A1
AOAH1	3.75307e-118	4.1139	0.48	0.062	1.1123e-113	Macrophage	AOAH
MYO1F1	3.04487e-103	3.59024	0.514	0.08	9.02409e-99	Macrophage	MYO1F
DAB2	3.38697e-94	4.77232	0.353	0.041	1.0038e-89	Macrophage	DAB2
FYB11	6.86608e-83	3.61448	0.422	0.065	2.0349e-78	Macrophage	FYB1
RASSF4	8.96505e-72	4.16441	0.37	0.058	2.65697e-67	Macrophage	RASSF4
DOCK2	9.85249e-68	3.37688	0.364	0.058	2.91998e-63	Macrophage	DOCK2
TBXAS11	3.21571e-61	3.36838	0.509	0.125	9.53041e-57	Macrophage	TBXAS1
SLCO2B1	3.56852e-55	3.76481	0.329	0.058	1.0576e-50	Macrophage	SLCO2B1
SFMBT22	7.66661e-55	3.4168	0.474	0.119	2.27215e-50	Macrophage	SFMBT2
ABCA12	4.42917e-53	3.39135	0.514	0.148	1.31267e-48	Macrophage	ABCA1
MYO5A1	1.61018e-49	3.24958	0.451	0.118	4.77208e-45	Macrophage	MYO5A
FRMD4B2	4.09395e-48	3.05138	0.555	0.185	1.21332e-43	Macrophage	FRMD4B
KCNMA11	5.58661e-40	2.94071	0.393	0.103	1.6557e-35	Macrophage	KCNMA1
SAT1	1.44312e-37	1.80586	0.786	0.488	4.27697e-33	Macrophage	SAT1
FAM20A	2.00948e-36	2.61565	0.393	0.107	5.9555e-32	Macrophage	FAM20A
FCGRT	3.09251e-35	3.34775	0.382	0.11	9.16527e-31	Macrophage	FCGRT
PTPRJ1	6.39166e-35	1.93213	0.728	0.429	1.8943e-30	Macrophage	PTPRJ
DOCK81	3.96169e-34	2.58168	0.41	0.127	1.17413e-29	Macrophage	DOCK8
ITPR22	4.21443e-33	2.29527	0.613	0.297	1.24903e-28	Macrophage	ITPR2
PSAP	4.09458e-31	2.86952	0.37	0.112	1.21351e-26	Macrophage	PSAP
PLXDC22	2.14144e-28	2.20174	0.532	0.238	6.34658e-24	Macrophage	PLXDC2
DMXL2	1.21794e-27	2.68682	0.474	0.207	3.60962e-23	Macrophage	DMXL2
RBM471	3.93152e-26	1.79684	0.734	0.481	1.16519e-21	Macrophage	RBM47
CCDC88A	5.0368e-26	2.76935	0.428	0.172	1.49276e-21	Macrophage	CCDC88A
DOCK41	4.05172e-25	2.06811	0.503	0.231	1.20081e-20	Macrophage	DOCK4
FRMD4A1	2.59277e-23	2.42777	0.393	0.15	7.68419e-19	Macrophage	FRMD4A
AP2A21	9.38294e-23	2.40618	0.468	0.224	2.78082e-18	Macrophage	AP2A2
ATG71	6.64497e-21	2.16325	0.543	0.323	1.96937e-16	Macrophage	ATG7
SAMHD11	1.37831e-20	2.53685	0.416	0.187	4.08489e-16	Macrophage	SAMHD1
NRP11	2.39538e-20	2.73353	0.37	0.151	7.09918e-16	Macrophage	NRP1
MYO9B1	3.2826e-20	1.92357	0.543	0.315	9.72865e-16	Macrophage	MYO9B
ZEB21	6.04801e-20	2.02867	0.439	0.2	1.79245e-15	Macrophage	ZEB2
ARHGAP18	1.32439e-19	2.06999	0.422	0.194	3.9251e-15	Macrophage	ARHGAP18
SNX291	3.45052e-17	1.87055	0.514	0.306	1.02263e-12	Macrophage	SNX29
CHST111	2.3797e-16	2.00421	0.341	0.144	7.05271e-12	Macrophage	CHST11
ABR1	2.53537e-16	1.97747	0.514	0.326	7.51407e-12	Macrophage	ABR
DOCK10	2.68714e-16	2.3844	0.312	0.126	7.96389e-12	Macrophage	DOCK10
SLC8A11	8.20128e-16	2.11071	0.382	0.182	2.43061e-11	Macrophage	SLC8A1
GRB2	8.74351e-15	2.38542	0.358	0.174	2.59131e-10	Macrophage	GRB2
FCHSD22	2.91728e-14	2.14107	0.451	0.267	8.64594e-10	Macrophage	FCHSD2
LRMDA2	3.03423e-14	1.3964	0.584	0.401	8.99255e-10	Macrophage	LRMDA
SLC9A91	5.72382e-14	2.30464	0.358	0.173	1.69637e-09	Macrophage	SLC9A9
PRRC2C	6.63308e-14	1.2012	0.728	0.64	1.96585e-09	Macrophage	PRRC2C
FMN11	1.00804e-13	1.49938	0.48	0.282	2.98754e-09	Macrophage	FMN1
DAPK11	5.30549e-13	1.9375	0.41	0.238	1.57239e-08	Macrophage	DAPK1
MEF2C1	1.02875e-12	1.91552	0.306	0.137	3.0489e-08	Macrophage	MEF2C
ABCC5	1.3375e-11	1.57489	0.41	0.232	3.96395e-07	Macrophage	ABCC5
STK10	3.34607e-11	1.82979	0.301	0.143	9.91674e-07	Macrophage	STK10
DNAJC52	3.47085e-11	1.60495	0.497	0.338	1.02866e-06	Macrophage	DNAJC5
ZNF710	1.35648e-10	2.02595	0.347	0.192	4.0202e-06	Macrophage	ZNF710
LYN	1.53006e-10	2.23877	0.335	0.185	4.53465e-06	Macrophage	LYN
RNF130	2.07044e-10	2.17171	0.306	0.159	6.13615e-06	Macrophage	RNF130
RBM251	2.17305e-09	1.01864	0.694	0.61	6.44028e-05	Macrophage	RBM25
FMNL21	5.21771e-09	1.83606	0.434	0.313	0.000154637	Macrophage	FMNL2
TNFAIP21	6.93486e-09	1.40977	0.324	0.179	0.000205528	Macrophage	TNFAIP2
SPRED1	7.74964e-09	1.97372	0.335	0.204	0.000229676	Macrophage	SPRED1
DPYD1	1.30042e-08	1.26333	0.439	0.305	0.000385404	Macrophage	DPYD
TYMP	2.07258e-08	1.82746	0.312	0.178	0.000614251	Macrophage	TYMP
ZNF609	2.40439e-07	1.22308	0.566	0.506	0.0071259	Macrophage	ZNF609
MTSS11	2.61308e-07	1.85546	0.318	0.199	0.00774439	Macrophage	MTSS1
SASH11	3.33596e-07	1.79976	0.37	0.259	0.00988678	Macrophage	SASH1
CYFIP1	3.52566e-07	2.08156	0.347	0.238	0.010449	Macrophage	CYFIP1
UBE2E22	4.5495e-07	1.55901	0.37	0.252	0.0134834	Macrophage	UBE2E2
TNS31	5.59356e-07	1.62546	0.434	0.345	0.0165776	Macrophage	TNS3
ITSN1	8.23847e-07	1.50713	0.416	0.316	0.0244164	Macrophage	ITSN1
FNBP11	1.40473e-06	1.23952	0.434	0.326	0.0416319	Macrophage	FNBP1
CAMK1D1	1.62414e-06	1.5844	0.312	0.193	0.0481347	Macrophage	CAMK1D
RBPJ1	3.68454e-06	2.63797	0.358	0.267	0.109199	Macrophage	RBPJ
ELMO11	7.36924e-06	1.09795	0.306	0.19	0.218402	Macrophage	ELMO1
SNX6	1.03403e-05	1.55899	0.353	0.257	0.306455	Macrophage	SNX6
ATM1	1.37999e-05	1.79214	0.341	0.246	0.408986	Macrophage	ATM
WWP1	3.57952e-05	1.65147	0.353	0.276	1	Macrophage	WWP1
ARMH3	4.2824e-05	1.49755	0.347	0.262	1	Macrophage	ARMH3
ZFHX3	4.45403e-05	1.21519	0.382	0.296	1	Macrophage	ZFHX3
USP41	5.17067e-05	1.43588	0.312	0.223	1	Macrophage	USP4
FCHO21	5.62777e-05	1.5882	0.318	0.233	1	Macrophage	FCHO2
HERC11	0.00011252	1.10213	0.462	0.417	1	Macrophage	HERC1
CAPZB	0.000137509	1.3881	0.37	0.297	1	Macrophage	CAPZB
CYTH12	0.000450997	1.15202	0.353	0.283	1	Macrophage	CYTH1
RNF1491	0.000510336	1.37281	0.318	0.25	1	Macrophage	RNF149
PPIG1	0.000967351	1.1146	0.399	0.348	1	Macrophage	PPIG
PRPF38B1	0.00124939	1.30283	0.329	0.265	1	Macrophage	PRPF38B
FAM49B	0.00145606	1.17755	0.353	0.3	1	Macrophage	FAM49B
ANKS1A	0.00169003	1.40556	0.306	0.248	1	Macrophage	ANKS1A
C20orf194	0.00627333	1.10562	0.329	0.288	1	Macrophage	C20orf194
SPEN	0.00865257	1.3055	0.324	0.286	1	Macrophage	SPEN
LINGO1	5.3573e-197	1.63087	0.477	0.38	1.58774e-192	Mucous_cell	LINGO1
MUC5AC	1.7598e-130	1.16849	0.596	0.57	5.21552e-126	Mucous_cell	MUC5AC
MT-CO2	2.96573e-85	1.22946	0.536	0.563	8.78954e-81	Mucous_cell	MT-CO2
MUC61	1.62713e-77	1.35109	0.339	0.271	4.82232e-73	Mucous_cell	MUC6
MT-CO3	1.85442e-77	1.34165	0.518	0.539	5.49593e-73	Mucous_cell	MT-CO3
GKN1	5.63842e-72	1.56288	0.331	0.276	1.67106e-67	Mucous_cell	GKN1
MT-ATP6	1.89105e-69	1.26087	0.507	0.532	5.60451e-65	Mucous_cell	MT-ATP6
MT-ND3	8.50134e-60	1.20125	0.458	0.458	2.51954e-55	Mucous_cell	MT-ND3
MT-CO1	4.96676e-56	1.27653	0.514	0.559	1.472e-51	Mucous_cell	MT-CO1
MT-CYB	1.45956e-48	1.29229	0.429	0.441	4.3257e-44	Mucous_cell	MT-CYB
MT-ND4	1.24427e-33	1.11105	0.428	0.462	3.68764e-29	Mucous_cell	MT-ND4
MT-ND2	2.10831e-12	1.03363	0.358	0.402	6.24841e-08	Mucous_cell	MT-ND2
MT-ND1	2.01054e-10	1.08818	0.344	0.383	5.95863e-06	Mucous_cell	MT-ND1
AC007402.1	6.80538e-197	5.17168	0.57	0.025	2.01691e-192	Neuroepithelial_cell	AC007402.1
AC092957.1	3.04235e-181	5.25898	0.342	0.009	9.0166e-177	Neuroepithelial_cell	AC092957.1
AL031073.2	1.08071e-163	5.3149	0.367	0.012	3.20289e-159	Neuroepithelial_cell	AL031073.2
USH2A	2.14629e-154	4.64848	0.456	0.02	6.36096e-150	Neuroepithelial_cell	USH2A
DPP10	2.65506e-154	4.5586	0.608	0.037	7.86881e-150	Neuroepithelial_cell	DPP10
CSMD3	3.42534e-151	4.74544	0.494	0.025	1.01517e-146	Neuroepithelial_cell	CSMD3
CNTNAP5	4.48206e-149	4.74235	0.481	0.024	1.32835e-144	Neuroepithelial_cell	CNTNAP5
AL589740.1	9.75878e-149	4.57485	0.494	0.025	2.89221e-144	Neuroepithelial_cell	AL589740.1
SPOCK3	1.48528e-142	4.93312	0.342	0.012	4.40192e-138	Neuroepithelial_cell	SPOCK3
CTNNA2	1.2909e-140	4.62459	0.57	0.036	3.82585e-136	Neuroepithelial_cell	CTNNA2
KLHL1	6.27766e-136	5.067	0.329	0.012	1.86051e-131	Neuroepithelial_cell	KLHL1
SNTG1	3.85944e-130	4.46295	0.405	0.019	1.14382e-125	Neuroepithelial_cell	SNTG1
LINC02006	6.79917e-129	4.71753	0.392	0.018	2.01507e-124	Neuroepithelial_cell	LINC02006
AC020687.1	2.86336e-127	4.88721	0.316	0.012	8.48614e-123	Neuroepithelial_cell	AC020687.1
CDH12	1.78856e-126	4.5971	0.481	0.028	5.30076e-122	Neuroepithelial_cell	CDH12
CA10	6.85586e-125	4.7434	0.304	0.011	2.03187e-120	Neuroepithelial_cell	CA10
RALYL	7.86456e-123	4.20227	0.405	0.02	2.33082e-118	Neuroepithelial_cell	RALYL
SGCZ	5.49519e-122	3.98924	0.57	0.04	1.62861e-117	Neuroepithelial_cell	SGCZ
EYA1	9.75165e-121	4.53788	0.329	0.013	2.8901e-116	Neuroepithelial_cell	EYA1
LINC01414	8.9542e-120	4.52626	0.405	0.021	2.65376e-115	Neuroepithelial_cell	LINC01414
AL603840.1	1.63738e-116	4.89434	0.329	0.014	4.85271e-112	Neuroepithelial_cell	AL603840.1
GRID2	1.74824e-116	4.26962	0.532	0.037	5.18125e-112	Neuroepithelial_cell	GRID2
MGAT4C	1.32952e-115	4.69687	0.354	0.016	3.94029e-111	Neuroepithelial_cell	MGAT4C
AL136114.1	8.43267e-114	4.98143	0.316	0.013	2.49919e-109	Neuroepithelial_cell	AL136114.1
AC009975.1	6.47911e-113	4.64829	0.316	0.013	1.92021e-108	Neuroepithelial_cell	AC009975.1
LRRTM4	5.89881e-112	4.42356	0.405	0.022	1.74823e-107	Neuroepithelial_cell	LRRTM4
CDH18	6.83967e-112	4.38385	0.43	0.025	2.02707e-107	Neuroepithelial_cell	CDH18
SLC8A1-AS1	1.67166e-111	5.31305	0.304	0.013	4.9543e-107	Neuroepithelial_cell	SLC8A1-AS1
AC060765.2	8.34859e-111	4.11826	0.405	0.022	2.47427e-106	Neuroepithelial_cell	AC060765.2
CNTN5	9.38585e-110	4.18379	0.506	0.035	2.78168e-105	Neuroepithelial_cell	CNTN5
MYT1L	1.88689e-108	4.33998	0.304	0.013	5.59219e-104	Neuroepithelial_cell	MYT1L
FSTL5	2.30916e-108	4.13845	0.38	0.02	6.84366e-104	Neuroepithelial_cell	FSTL5
NRXN1	5.83199e-108	4.0705	0.57	0.046	1.72843e-103	Neuroepithelial_cell	NRXN1
NRG3	8.76008e-108	3.91488	0.519	0.038	2.59622e-103	Neuroepithelial_cell	NRG3
NKAIN2	2.6772e-107	4.40483	0.43	0.026	7.93441e-103	Neuroepithelial_cell	NKAIN2
AL157886.1	2.79453e-107	4.27392	0.329	0.015	8.28214e-103	Neuroepithelial_cell	AL157886.1
CNBD1	6.64469e-107	4.35533	0.38	0.02	1.96929e-102	Neuroepithelial_cell	CNBD1
IL1RAPL2	2.79872e-106	4.33468	0.481	0.033	8.29456e-102	Neuroepithelial_cell	IL1RAPL2
GALNTL6	1.60987e-105	4.21664	0.468	0.032	4.77118e-101	Neuroepithelial_cell	GALNTL6
SLC27A6	3.34113e-104	4.63537	0.304	0.013	9.9021e-100	Neuroepithelial_cell	SLC27A6
AC034268.2	1.54005e-103	4.5766	0.43	0.027	4.56423e-99	Neuroepithelial_cell	AC034268.2
LINC01090	2.95174e-102	4.56456	0.38	0.021	8.74806e-98	Neuroepithelial_cell	LINC01090
CCDC26	7.96829e-102	4.27063	0.443	0.029	2.36156e-97	Neuroepithelial_cell	CCDC26
MDGA2	1.12419e-101	4.70702	0.38	0.022	3.33177e-97	Neuroepithelial_cell	MDGA2
AC105411.1	1.10034e-99	3.9591	0.304	0.014	3.26109e-95	Neuroepithelial_cell	AC105411.1
AC008415.1	8.88347e-99	4.50282	0.316	0.015	2.63279e-94	Neuroepithelial_cell	AC008415.1
LINC00276	2.02897e-98	4.12468	0.367	0.021	6.01326e-94	Neuroepithelial_cell	LINC00276
GABRG3	5.91506e-98	4.32081	0.304	0.014	1.75305e-93	Neuroepithelial_cell	GABRG3
EYS	8.26255e-98	4.31032	0.557	0.049	2.44877e-93	Neuroepithelial_cell	EYS
AC012494.1	1.50373e-97	4.52105	0.329	0.017	4.45661e-93	Neuroepithelial_cell	AC012494.1
HYDIN	4.73013e-96	4.26117	0.304	0.014	1.40187e-91	Neuroepithelial_cell	HYDIN
CNTNAP2	1.77129e-94	4.16448	0.696	0.082	5.24959e-90	Neuroepithelial_cell	CNTNAP2
DSCAM	1.18658e-93	4.13323	0.392	0.025	3.51668e-89	Neuroepithelial_cell	DSCAM
AC109466.1	2.32052e-93	4.10158	0.38	0.023	6.87734e-89	Neuroepithelial_cell	AC109466.1
FRMPD4	2.57316e-92	4.07106	0.38	0.024	7.62609e-88	Neuroepithelial_cell	FRMPD4
LINC00861	7.52793e-91	4.32073	0.304	0.015	2.23105e-86	Neuroepithelial_cell	LINC00861
XACT	2.2793e-88	4.32442	0.342	0.02	6.75516e-84	Neuroepithelial_cell	XACT
HDAC2-AS2	3.82326e-88	4.24529	0.342	0.02	1.1331e-83	Neuroepithelial_cell	HDAC2-AS2
OBI1-AS1	1.85623e-86	4.18801	0.304	0.016	5.50131e-82	Neuroepithelial_cell	OBI1-AS1
AC068633.1	3.61684e-86	4.35593	0.342	0.021	1.07192e-81	Neuroepithelial_cell	AC068633.1
UNC5D	5.34597e-86	4.00065	0.38	0.025	1.58439e-81	Neuroepithelial_cell	UNC5D
PKN2-AS1	7.63484e-86	4.28211	0.418	0.031	2.26274e-81	Neuroepithelial_cell	PKN2-AS1
GPC5	4.63508e-84	3.6819	0.506	0.046	1.3737e-79	Neuroepithelial_cell	GPC5
MIR4300HG	1.31974e-83	4.9145	0.329	0.02	3.91131e-79	Neuroepithelial_cell	MIR4300HG
LUZP2	1.19001e-82	4.25488	0.342	0.021	3.52685e-78	Neuroepithelial_cell	LUZP2
DPP6	3.0385e-82	3.7337	0.468	0.04	9.00521e-78	Neuroepithelial_cell	DPP6
AGBL1	9.96773e-82	3.6959	0.443	0.036	2.95413e-77	Neuroepithelial_cell	AGBL1
ERVMER61-1	2.22771e-81	4.19662	0.342	0.022	6.60227e-77	Neuroepithelial_cell	ERVMER61-1
CTNNA3	9.05168e-80	3.90454	0.557	0.06	2.68265e-75	Neuroepithelial_cell	CTNNA3
THSD7B	3.94363e-79	4.04679	0.38	0.027	1.16877e-74	Neuroepithelial_cell	THSD7B
PCDH11X	3.19416e-76	3.84616	0.38	0.028	9.46653e-72	Neuroepithelial_cell	PCDH11X
MIR3681HG	3.91248e-76	4.31666	0.342	0.023	1.15954e-71	Neuroepithelial_cell	MIR3681HG
LINC02240	4.0121e-76	4.18593	0.367	0.027	1.18907e-71	Neuroepithelial_cell	LINC02240
DLGAP2	7.35312e-76	3.79477	0.38	0.028	2.17925e-71	Neuroepithelial_cell	DLGAP2
GRM7	2.77346e-75	3.95076	0.405	0.033	8.21969e-71	Neuroepithelial_cell	GRM7
KIF6	1.03932e-74	4.22276	0.316	0.02	3.08024e-70	Neuroepithelial_cell	KIF6
AC068051.1	3.73167e-74	4.44074	0.304	0.019	1.10596e-69	Neuroepithelial_cell	AC068051.1
AL391117.1	1.04791e-73	4.15449	0.329	0.022	3.10569e-69	Neuroepithelial_cell	AL391117.1
TRPM3	2.82416e-73	4.19485	0.418	0.036	8.36997e-69	Neuroepithelial_cell	TRPM3
AC116362.1	5.02035e-73	4.07664	0.468	0.045	1.48788e-68	Neuroepithelial_cell	AC116362.1
ALK	5.7238e-73	3.94336	0.316	0.021	1.69636e-68	Neuroepithelial_cell	ALK
AC026341.1	2.02327e-72	4.14973	0.304	0.019	5.99637e-68	Neuroepithelial_cell	AC026341.1
AL583785.1	2.10641e-72	4.24995	0.304	0.019	6.24276e-68	Neuroepithelial_cell	AL583785.1
ASIC2	8.89002e-72	3.70487	0.342	0.024	2.63473e-67	Neuroepithelial_cell	ASIC2
CSMD1	2.07446e-71	3.56341	0.595	0.075	6.14809e-67	Neuroepithelial_cell	CSMD1
CDH4	6.76969e-70	3.89149	0.304	0.02	2.00633e-65	Neuroepithelial_cell	CDH4
PTCHD1-AS	3.75901e-69	3.77077	0.392	0.033	1.11406e-64	Neuroepithelial_cell	PTCHD1-AS
RIMS21	1.03055e-68	3.80379	0.329	0.024	3.05424e-64	Neuroepithelial_cell	RIMS2
PCDH15	1.50391e-68	3.47223	0.418	0.038	4.45715e-64	Neuroepithelial_cell	PCDH15
AC090578.1	4.94854e-68	3.92699	0.38	0.032	1.4666e-63	Neuroepithelial_cell	AC090578.1
LINC01320	6.29991e-68	3.90653	0.456	0.046	1.8671e-63	Neuroepithelial_cell	LINC01320
AC013287.11	1.58178e-67	4.00028	0.481	0.052	4.68793e-63	Neuroepithelial_cell	AC013287.1
KCNIP4	4.13979e-67	3.44966	0.443	0.043	1.22691e-62	Neuroepithelial_cell	KCNIP4
2024-03-01	4.3363e-67	3.76781	0.354	0.028	1.28515e-62	Neuroepithelial_cell	2024-03-01
LINC02055	8.77749e-67	4.05903	0.38	0.032	2.60139e-62	Neuroepithelial_cell	LINC02055
EPHA6	2.86286e-66	3.6002	0.443	0.043	8.48465e-62	Neuroepithelial_cell	EPHA6
DCC	3.54798e-66	3.61214	0.43	0.041	1.05151e-61	Neuroepithelial_cell	DCC
LRP1B	3.96009e-66	3.72705	0.532	0.064	1.17365e-61	Neuroepithelial_cell	LRP1B
LINGO2	1.35376e-65	3.65076	0.316	0.023	4.01215e-61	Neuroepithelial_cell	LINGO2
SYN3	1.04868e-64	3.20732	0.392	0.035	3.10796e-60	Neuroepithelial_cell	SYN3
TMEM132D1	7.83171e-64	3.3681	0.481	0.053	2.32108e-59	Neuroepithelial_cell	TMEM132D
LRRC4C	3.97405e-62	3.76446	0.443	0.047	1.17779e-57	Neuroepithelial_cell	LRRC4C
ERBB4	7.7865e-62	3.55059	0.443	0.047	2.30769e-57	Neuroepithelial_cell	ERBB4
PPM1E	1.40807e-61	4.12303	0.354	0.03	4.1731e-57	Neuroepithelial_cell	PPM1E
LINC01322	8.61093e-61	3.77787	0.342	0.029	2.55202e-56	Neuroepithelial_cell	LINC01322
HS6ST3	1.08097e-60	3.82858	0.354	0.031	3.20368e-56	Neuroepithelial_cell	HS6ST3
GRIK2	1.834e-60	3.45031	0.443	0.048	5.43541e-56	Neuroepithelial_cell	GRIK2
PTPRD1	7.9444e-60	3.51975	0.684	0.122	2.35448e-55	Neuroepithelial_cell	PTPRD
LINC00907	1.28659e-59	4.06567	0.316	0.025	3.81306e-55	Neuroepithelial_cell	LINC00907
SEMA6D	1.53237e-59	3.87323	0.392	0.039	4.54149e-55	Neuroepithelial_cell	SEMA6D
ADGRV1	1.61359e-59	4.1097	0.304	0.023	4.7822e-55	Neuroepithelial_cell	ADGRV1
SYT1	1.6515e-59	3.32221	0.367	0.033	4.89454e-55	Neuroepithelial_cell	SYT1
KCNQ5	5.81207e-59	3.67425	0.342	0.029	1.72252e-54	Neuroepithelial_cell	KCNQ5
MTUS2	1.34186e-57	3.71947	0.304	0.024	3.97686e-53	Neuroepithelial_cell	MTUS2
AL591501.1	3.39198e-57	3.90133	0.329	0.028	1.00528e-52	Neuroepithelial_cell	AL591501.1
PTPRT	5.71649e-57	3.6143	0.43	0.048	1.6942e-52	Neuroepithelial_cell	PTPRT
AC113414.1	7.17086e-57	3.72747	0.38	0.037	2.12523e-52	Neuroepithelial_cell	AC113414.1
AL138720.1	9.39761e-56	3.0707	0.342	0.03	2.78517e-51	Neuroepithelial_cell	AL138720.1
LINC00486	1.44497e-55	3.47637	0.582	0.092	4.28245e-51	Neuroepithelial_cell	LINC00486
AC126121.3	1.89074e-55	3.65668	0.304	0.025	5.60358e-51	Neuroepithelial_cell	AC126121.3
DGKB	2.56384e-55	3.71871	0.354	0.033	7.59846e-51	Neuroepithelial_cell	DGKB
FMN2	1.42281e-54	3.67151	0.443	0.053	4.21677e-50	Neuroepithelial_cell	FMN2
SGO1-AS1	3.07093e-54	3.29743	0.456	0.056	9.10132e-50	Neuroepithelial_cell	SGO1-AS1
2024-12-01	5.84963e-54	4.07737	0.342	0.032	1.73366e-49	Neuroepithelial_cell	2024-12-01
DISC1FP1	6.78744e-53	3.55347	0.316	0.028	2.01159e-48	Neuroepithelial_cell	DISC1FP1
AC011246.1	6.8249e-53	3.56977	0.392	0.043	2.0227e-48	Neuroepithelial_cell	AC011246.1
TEX41	1.02818e-52	3.65134	0.342	0.032	3.04723e-48	Neuroepithelial_cell	TEX41
ERC2	3.2604e-51	3.44447	0.38	0.041	9.66285e-47	Neuroepithelial_cell	ERC2
CADM2	3.51627e-51	2.95079	0.43	0.052	1.04212e-46	Neuroepithelial_cell	CADM2
SOX2-OT	2.19171e-50	3.40219	0.443	0.057	6.49558e-46	Neuroepithelial_cell	SOX2-OT
NELL1	5.77687e-50	3.52041	0.316	0.029	1.71209e-45	Neuroepithelial_cell	NELL1
PCDH9	6.19239e-50	3.0663	0.468	0.062	1.83524e-45	Neuroepithelial_cell	PCDH9
STXBP5L2	2.821e-49	3.80221	0.304	0.028	8.36059e-45	Neuroepithelial_cell	STXBP5L
AC002460.2	6.14364e-49	3.59201	0.354	0.038	1.82079e-44	Neuroepithelial_cell	AC002460.2
CALN1	2.66754e-48	3.27217	0.443	0.058	7.9058e-44	Neuroepithelial_cell	CALN1
ATP8A2	8.77198e-48	3.68215	0.316	0.031	2.59975e-43	Neuroepithelial_cell	ATP8A2
LINC02694	1.86235e-47	3.18656	0.329	0.033	5.51945e-43	Neuroepithelial_cell	LINC02694
AL139317.5	5.96393e-47	3.56754	0.342	0.036	1.76753e-42	Neuroepithelial_cell	AL139317.5
ROBO2	1.63022e-44	3.1086	0.506	0.081	4.83148e-40	Neuroepithelial_cell	ROBO2
LINC01505	3.53782e-43	3.5804	0.329	0.037	1.0485e-38	Neuroepithelial_cell	LINC01505
NCAM2	8.44071e-43	3.53747	0.316	0.034	2.50157e-38	Neuroepithelial_cell	NCAM2
MYO16	1.8031e-42	3.16679	0.316	0.034	5.34386e-38	Neuroepithelial_cell	MYO16
CDH131	5.07203e-42	2.96642	0.494	0.08	1.5032e-37	Neuroepithelial_cell	CDH13
OPCML	9.73561e-42	3.28453	0.354	0.043	2.88534e-37	Neuroepithelial_cell	OPCML
IL1RAPL1	2.54142e-41	2.84623	0.519	0.089	7.532e-37	Neuroepithelial_cell	IL1RAPL1
NRXN3	2.67388e-41	2.84479	0.595	0.117	7.92459e-37	Neuroepithelial_cell	NRXN3
POT1-AS1	2.44896e-40	3.6945	0.329	0.039	7.25798e-36	Neuroepithelial_cell	POT1-AS1
ATRNL1	5.31629e-39	3.11167	0.342	0.043	1.57559e-34	Neuroepithelial_cell	ATRNL1
PPP2R2B	6.34336e-39	3.16977	0.342	0.042	1.87998e-34	Neuroepithelial_cell	PPP2R2B
AL008633.11	2.18625e-37	2.98999	0.43	0.07	6.47938e-33	Neuroepithelial_cell	AL008633.1
MALRD1	2.79376e-37	3.29167	0.342	0.045	8.27988e-33	Neuroepithelial_cell	MALRD1
TENM2	5.06055e-37	3.00081	0.405	0.061	1.4998e-32	Neuroepithelial_cell	TENM2
NRG1	7.80224e-37	2.14735	0.532	0.1	2.31235e-32	Neuroepithelial_cell	NRG1
KSR2	1.0072e-36	2.97258	0.354	0.048	2.98502e-32	Neuroepithelial_cell	KSR2
RBFOX1	1.63761e-36	3.15686	0.57	0.128	4.85339e-32	Neuroepithelial_cell	RBFOX1
TENM3	1.12599e-35	3.02241	0.38	0.056	3.33709e-31	Neuroepithelial_cell	TENM3
AL357507.1	2.19283e-35	3.01066	0.304	0.037	6.4989e-31	Neuroepithelial_cell	AL357507.1
STPG2	3.28784e-35	2.97533	0.316	0.04	9.74416e-31	Neuroepithelial_cell	STPG2
NEB	4.17285e-35	3.27803	0.304	0.038	1.23671e-30	Neuroepithelial_cell	NEB
LINC01500	1.07563e-34	3.60508	0.304	0.038	3.18783e-30	Neuroepithelial_cell	LINC01500
AL136456.1	2.02976e-33	3.02212	0.342	0.049	6.01559e-29	Neuroepithelial_cell	AL136456.1
HULC1	1.4429e-31	2.92327	0.392	0.067	4.27631e-27	Neuroepithelial_cell	HULC
DOCK3	3.14944e-30	3.17172	0.354	0.057	9.33399e-26	Neuroepithelial_cell	DOCK3
C8orf37-AS1	1.52379e-29	2.88166	0.329	0.05	4.51605e-25	Neuroepithelial_cell	C8orf37-AS1
CPNE4	3.06703e-29	2.75799	0.342	0.054	9.08977e-25	Neuroepithelial_cell	CPNE4
NKAIN3	1.25133e-28	3.06895	0.367	0.064	3.70857e-24	Neuroepithelial_cell	NKAIN3
ASTN21	5.92141e-28	2.97035	0.392	0.075	1.75493e-23	Neuroepithelial_cell	ASTN2
SORCS1	6.49369e-28	2.86295	0.316	0.049	1.92454e-23	Neuroepithelial_cell	SORCS1
BANK1	1.4768e-27	3.25229	0.354	0.063	4.37679e-23	Neuroepithelial_cell	BANK1
DAB1	1.92852e-27	2.80742	0.519	0.131	5.71555e-23	Neuroepithelial_cell	DAB1
NTM	3.99287e-27	2.48078	0.405	0.078	1.18337e-22	Neuroepithelial_cell	NTM
FRMD4A2	1.41103e-26	2.23349	0.57	0.15	4.18186e-22	Neuroepithelial_cell	FRMD4A
DLGAP1	2.90892e-26	2.54088	0.506	0.128	8.62116e-22	Neuroepithelial_cell	DLGAP1
CACNA2D3	1.07904e-23	2.40638	0.367	0.074	3.19794e-19	Neuroepithelial_cell	CACNA2D3
AL022068.1	2.91483e-22	2.76093	0.329	0.064	8.63868e-18	Neuroepithelial_cell	AL022068.1
LINC021471	9.54944e-22	2.09932	0.329	0.063	2.83017e-17	Neuroepithelial_cell	LINC02147
AC090015.11	1.20757e-21	2.77976	0.316	0.061	3.57887e-17	Neuroepithelial_cell	AC090015.1
AC099520.1	3.3162e-21	2.52449	0.38	0.085	9.82823e-17	Neuroepithelial_cell	AC099520.1
HPSE2	6.0219e-21	2.25597	0.316	0.061	1.78471e-16	Neuroepithelial_cell	HPSE2
PLCL1	9.77141e-21	2.18763	0.43	0.105	2.89595e-16	Neuroepithelial_cell	PLCL1
SLC25A211	2.54703e-20	2.25498	0.329	0.068	7.54863e-16	Neuroepithelial_cell	SLC25A21
ZNF385D1	1.10766e-19	1.85391	0.43	0.111	3.28276e-15	Neuroepithelial_cell	ZNF385D
PACRG1	3.87324e-19	2.64256	0.304	0.062	1.14791e-14	Neuroepithelial_cell	PACRG
AKAP6	5.13014e-19	3.31606	0.329	0.073	1.52042e-14	Neuroepithelial_cell	AKAP6
SGCD1	7.5904e-19	1.90192	0.468	0.134	2.24957e-14	Neuroepithelial_cell	SGCD
AL365295.1	7.69678e-19	2.39689	0.405	0.106	2.2811e-14	Neuroepithelial_cell	AL365295.1
CACNA1A2	9.22916e-19	2.4351	0.342	0.077	2.73525e-14	Neuroepithelial_cell	CACNA1A
CREB5	2.04138e-18	2.26157	0.38	0.096	6.05005e-14	Neuroepithelial_cell	CREB5
MAGI21	5.36141e-18	1.9421	0.57	0.191	1.58896e-13	Neuroepithelial_cell	MAGI2
ESRRG1	8.72729e-18	1.68601	0.38	0.095	2.58651e-13	Neuroepithelial_cell	ESRRG
ANKS1B	1.53368e-17	2.19354	0.43	0.123	4.54535e-13	Neuroepithelial_cell	ANKS1B
CTNND2	2.91346e-17	2.30278	0.367	0.094	8.63463e-13	Neuroepithelial_cell	CTNND2
ZFPM2-AS1	8.17049e-17	2.37789	0.392	0.107	2.42149e-12	Neuroepithelial_cell	ZFPM2-AS1
PKHD11	2.42478e-16	2.1671	0.316	0.074	7.18632e-12	Neuroepithelial_cell	PKHD1
LINC00871	2.66164e-16	2.73884	0.304	0.07	7.88829e-12	Neuroepithelial_cell	LINC00871
ADAMTSL11	4.29312e-16	1.84097	0.405	0.115	1.27235e-11	Neuroepithelial_cell	ADAMTSL1
SPAG161	5.31676e-16	2.40212	0.418	0.13	1.57573e-11	Neuroepithelial_cell	SPAG16
BACH2	1.58595e-15	2.14481	0.354	0.094	4.70029e-11	Neuroepithelial_cell	BACH2
DMD	3.65002e-15	1.34143	0.633	0.267	1.08176e-10	Neuroepithelial_cell	DMD
PHACTR1	3.8103e-15	2.0497	0.38	0.107	1.12926e-10	Neuroepithelial_cell	PHACTR1
NAV31	6.99475e-15	1.94544	0.468	0.154	2.07303e-10	Neuroepithelial_cell	NAV3
C8orf34	8.58308e-15	1.82025	0.316	0.079	2.54377e-10	Neuroepithelial_cell	C8orf34
PDZD2	2.02777e-14	1.7272	0.43	0.14	6.00969e-10	Neuroepithelial_cell	PDZD2
AGBL43	2.19957e-14	2.03651	0.456	0.158	6.51885e-10	Neuroepithelial_cell	AGBL4
AC011287.11	4.72521e-14	1.70723	0.468	0.16	1.40041e-09	Neuroepithelial_cell	AC011287.1
IQCJ-SCHIP1	7.08726e-14	2.01131	0.329	0.09	2.10045e-09	Neuroepithelial_cell	IQCJ-SCHIP1
ZFHX31	9.31576e-14	1.68618	0.62	0.296	2.76091e-09	Neuroepithelial_cell	ZFHX3
ADGRL22	1.61059e-13	1.94444	0.456	0.163	4.77331e-09	Neuroepithelial_cell	ADGRL2
SEMA3A	4.12473e-13	2.21347	0.367	0.114	1.22245e-08	Neuroepithelial_cell	SEMA3A
ROBO12	6.65502e-13	1.50776	0.494	0.189	1.97235e-08	Neuroepithelial_cell	ROBO1
AL049828.1	7.96301e-13	2.18944	0.367	0.118	2.36e-08	Neuroepithelial_cell	AL049828.1
PRKN	1.482e-12	1.85424	0.595	0.291	4.39221e-08	Neuroepithelial_cell	PRKN
CASC151	2.9741e-12	1.42932	0.506	0.196	8.81433e-08	Neuroepithelial_cell	CASC15
DLG21	5.15585e-12	1.48452	0.582	0.267	1.52804e-07	Neuroepithelial_cell	DLG2
ADGRB31	6.69116e-12	2.02323	0.342	0.107	1.98306e-07	Neuroepithelial_cell	ADGRB3
RYR2	9.79604e-12	1.71353	0.354	0.114	2.90325e-07	Neuroepithelial_cell	RYR2
BX284613.2	8.6215e-11	1.0237	0.316	0.095	2.55516e-06	Neuroepithelial_cell	BX284613.2
MIR100HG1	3.14808e-10	1.81355	0.342	0.117	9.32996e-06	Neuroepithelial_cell	MIR100HG
NLGN11	3.35225e-10	1.35517	0.43	0.166	9.93506e-06	Neuroepithelial_cell	NLGN1
SUGCT	3.9862e-10	1.51447	0.316	0.104	1.18139e-05	Neuroepithelial_cell	SUGCT
STS	4.72412e-10	1.8338	0.316	0.106	1.40009e-05	Neuroepithelial_cell	STS
LINC015721	5.27645e-10	1.48087	0.392	0.147	1.56378e-05	Neuroepithelial_cell	LINC01572
KCNMA12	2.04369e-09	1.3194	0.316	0.105	6.0569e-05	Neuroepithelial_cell	KCNMA1
RDX1	6.16644e-09	1.61664	0.342	0.127	0.000182755	Neuroepithelial_cell	RDX
AL390957.1	8.15606e-09	1.72727	0.367	0.148	0.000241721	Neuroepithelial_cell	AL390957.1
PIEZO21	1.8118e-08	1.18178	0.304	0.105	0.000536962	Neuroepithelial_cell	PIEZO2
SEMA5A1	2.65054e-08	1.67338	0.316	0.118	0.000785541	Neuroepithelial_cell	SEMA5A
CCDC1711	2.74574e-08	1.54408	0.342	0.133	0.000813756	Neuroepithelial_cell	CCDC171
AC007389.1	3.70285e-08	1.20447	0.342	0.132	0.00109741	Neuroepithelial_cell	AC007389.1
ZFPM21	4.17086e-08	1.17695	0.443	0.192	0.00123612	Neuroepithelial_cell	ZFPM2
NDUFAF61	4.20838e-08	1.42173	0.329	0.13	0.00124724	Neuroepithelial_cell	NDUFAF6
GRIP1	6.20356e-08	2.22553	0.316	0.126	0.00183855	Neuroepithelial_cell	GRIP1
ARHGAP15	8.83759e-08	1.21853	0.329	0.126	0.0026192	Neuroepithelial_cell	ARHGAP15
SUPT3H1	1.66517e-07	1.59857	0.38	0.167	0.00493507	Neuroepithelial_cell	SUPT3H
MACROD2	2.02948e-07	1.19187	0.557	0.334	0.00601476	Neuroepithelial_cell	MACROD2
HDAC91	2.80588e-07	1.22969	0.456	0.228	0.0083158	Neuroepithelial_cell	HDAC9
RASGEF1B	6.45005e-07	1.58104	0.367	0.168	0.019116	Neuroepithelial_cell	RASGEF1B
GTDC11	1.0102e-06	1.71508	0.316	0.137	0.0299393	Neuroepithelial_cell	GTDC1
CAMTA1	1.98079e-06	1.57131	0.405	0.212	0.0587047	Neuroepithelial_cell	CAMTA1
CEP1122	6.15861e-06	1.19044	0.367	0.178	0.182523	Neuroepithelial_cell	CEP112
ZRANB3	1.02321e-05	1.37489	0.316	0.146	0.303249	Neuroepithelial_cell	ZRANB3
CNTN41	5.00814e-05	1.09082	0.354	0.18	1	Neuroepithelial_cell	CNTN4
RGS71	5.40561e-05	1.01731	0.38	0.203	1	Neuroepithelial_cell	RGS7
CAMK1D2	0.000321636	1.03684	0.354	0.193	1	Neuroepithelial_cell	CAMK1D
SCAI	0.00053512	1.12657	0.304	0.166	1	Neuroepithelial_cell	SCAI
RAD51B	0.000793504	1.10429	0.456	0.301	1	Neuroepithelial_cell	RAD51B
FGGY1	0.000852719	1.25274	0.304	0.175	1	Neuroepithelial_cell	FGGY
HIP11	0.000942911	1.08479	0.367	0.227	1	Neuroepithelial_cell	HIP1
FANCC	0.00111498	1.38298	0.304	0.174	1	Neuroepithelial_cell	FANCC
ULK4	0.00336228	1.04698	0.38	0.271	1	Neuroepithelial_cell	ULK4
CBLIF	0	7.73402	0.859	0.015	0	Parietal_cell	CBLIF
ATP4B	0	7.38626	0.366	0.005	0	Parietal_cell	ATP4B
ATP4A	9.12089e-225	6.76865	0.718	0.033	2.70316e-220	Parietal_cell	ATP4A
ESRRG2	2.34987e-87	5.44698	0.732	0.094	6.96431e-83	Parietal_cell	ESRRG
GPR155	5.09723e-44	4.64639	0.38	0.045	1.51067e-39	Parietal_cell	GPR155
CKB	1.70026e-37	4.63344	0.324	0.038	5.03906e-33	Parietal_cell	CKB
CACNA2D31	3.06161e-35	3.97097	0.437	0.073	9.0737e-31	Parietal_cell	CACNA2D3
CLIC61	2.07767e-27	4.14542	0.394	0.074	6.15759e-23	Parietal_cell	CLIC6
RAP1GAP2	6.27593e-23	3.11455	0.634	0.238	1.86e-18	Parietal_cell	RAP1GAP2
LIFR1	1.80189e-21	3.76536	0.437	0.114	5.34025e-17	Parietal_cell	LIFR
GCNT21	8.3751e-21	3.23225	0.493	0.148	2.48213e-16	Parietal_cell	GCNT2
FGD4	4.44886e-18	2.32645	0.817	0.539	1.31851e-13	Parietal_cell	FGD4
GREM2	1.43627e-16	3.24523	0.31	0.071	4.25667e-12	Parietal_cell	GREM2
ADAMTSL12	1.09447e-15	2.63411	0.394	0.115	3.24369e-11	Parietal_cell	ADAMTSL1
SLC16A7	1.22838e-14	3.44543	0.338	0.094	3.64056e-10	Parietal_cell	SLC16A7
COQ8A	3.8975e-13	2.92871	0.31	0.084	1.1551e-08	Parietal_cell	COQ8A
XIST1	9.08761e-13	1.76059	0.338	0.091	2.6933e-08	Parietal_cell	XIST
MYRIP2	3.25659e-12	2.2892	0.324	0.093	9.65155e-08	Parietal_cell	MYRIP
NFE2L2	4.74031e-12	2.94879	0.507	0.25	1.40489e-07	Parietal_cell	NFE2L2
ARHGEF281	2.19856e-11	2.04436	0.563	0.314	6.51587e-07	Parietal_cell	ARHGEF28
PIK3C2G1	4.12243e-11	1.67819	0.479	0.197	1.22176e-06	Parietal_cell	PIK3C2G
DGKD	8.53617e-11	2.08152	0.549	0.297	2.52986e-06	Parietal_cell	DGKD
MAGI12	1.15656e-09	1.2668	0.775	0.652	3.42769e-05	Parietal_cell	MAGI1
VSIG2	1.55244e-09	2.52282	0.31	0.105	4.60095e-05	Parietal_cell	VSIG2
SYNE11	1.4127e-08	1.6299	0.535	0.302	0.000418682	Parietal_cell	SYNE1
LRIG12	4.30044e-08	2.69883	0.352	0.157	0.00127452	Parietal_cell	LRIG1
B4GALNT3	8.17509e-08	1.66172	0.535	0.323	0.00242285	Parietal_cell	B4GALNT3
EEPD1	1.59246e-07	2.47389	0.423	0.222	0.00471957	Parietal_cell	EEPD1
ZMYND8	4.93461e-07	2.1534	0.521	0.344	0.0146247	Parietal_cell	ZMYND8
ATP1B11	1.7793e-06	2.38322	0.451	0.289	0.0527331	Parietal_cell	ATP1B1
LINGO11	1.9094e-06	1.45934	0.606	0.425	0.0565889	Parietal_cell	LINGO1
KCNQ12	3.629e-06	2.30559	0.324	0.154	0.107553	Parietal_cell	KCNQ1
SNHG25	4.86374e-06	1.61044	0.423	0.237	0.144147	Parietal_cell	SNHG25
ARHGAP181	5.81492e-06	2.04654	0.366	0.195	0.172337	Parietal_cell	ARHGAP18
AHCYL2	5.99551e-06	2.19238	0.423	0.261	0.177689	Parietal_cell	AHCYL2
CPEB3	1.41059e-05	1.65102	0.38	0.21	0.418055	Parietal_cell	CPEB3
TMPRSS22	1.54296e-05	1.58312	0.437	0.273	0.457288	Parietal_cell	TMPRSS2
LARGE1	2.17001e-05	1.26058	0.592	0.471	0.643127	Parietal_cell	LARGE1
ACADVL	2.59818e-05	1.73107	0.366	0.204	0.770024	Parietal_cell	ACADVL
PRELID2	3.93776e-05	2.34337	0.338	0.193	1	Parietal_cell	PRELID2
ABCC51	4.60821e-05	1.7685	0.394	0.233	1	Parietal_cell	ABCC5
EPB41L1	5.10854e-05	1.67898	0.408	0.256	1	Parietal_cell	EPB41L1
PPP2R3A1	0.00012603	2.07832	0.338	0.199	1	Parietal_cell	PPP2R3A
WDR60	0.000145014	2.0254	0.451	0.343	1	Parietal_cell	WDR60
DGLUCY	0.000155193	1.72484	0.423	0.284	1	Parietal_cell	DGLUCY
SRPK2	0.000207105	1.12569	0.563	0.469	1	Parietal_cell	SRPK2
ANXA10	0.000480726	1.54637	0.338	0.195	1	Parietal_cell	ANXA10
LUC7L3	0.00053897	1.07913	0.69	0.637	1	Parietal_cell	LUC7L3
CHRM32	0.000746459	1.38006	0.366	0.238	1	Parietal_cell	CHRM3
UBL3	0.000802701	1.49089	0.352	0.224	1	Parietal_cell	UBL3
LRMDA3	0.000889109	1.26	0.507	0.402	1	Parietal_cell	LRMDA
MYO15B	0.000911498	1.34476	0.38	0.252	1	Parietal_cell	MYO15B
COBLL12	0.00212876	1.7003	0.31	0.202	1	Parietal_cell	COBLL1
MUC1	0.00248045	1.09571	0.479	0.392	1	Parietal_cell	MUC1
SIK21	0.00505098	1.59363	0.324	0.234	1	Parietal_cell	SIK2
CXCL31	0	2.44185	0.768	0.147	0	Proliferative_cell	CXCL3
ONECUT31	0	2.86008	0.772	0.153	0	Proliferative_cell	ONECUT3
HSP90AA11	0	2.90227	0.854	0.24	0	Proliferative_cell	HSP90AA1
NOP561	0	2.94535	0.755	0.151	0	Proliferative_cell	NOP56
MUC41	0	2.24219	0.771	0.171	0	Proliferative_cell	MUC4
SPATS21	0	2.66802	0.871	0.285	0	Proliferative_cell	SPATS2
HSPD11	0	2.81981	0.757	0.18	0	Proliferative_cell	HSPD1
CATSPERB1	0	2.11625	0.8	0.231	0	Proliferative_cell	CATSPERB
FIRRE1	0	3.61317	0.628	0.063	0	Proliferative_cell	FIRRE
AC011287.12	0	2.60886	0.647	0.109	0	Proliferative_cell	AC011287.1
PNN1	0	2.27959	0.808	0.275	0	Proliferative_cell	PNN
PVT11	0	2.15777	0.908	0.378	0	Proliferative_cell	PVT1
MTCL11	0	2.76963	0.668	0.138	0	Proliferative_cell	MTCL1
ZNF831	0	2.3125	0.775	0.246	0	Proliferative_cell	ZNF83
BDP1	0	2.01332	0.896	0.38	0	Proliferative_cell	BDP1
DDX46	0	2.06026	0.863	0.348	0	Proliferative_cell	DDX46
PLEC1	0	2.19687	0.75	0.241	0	Proliferative_cell	PLEC
TIAM11	0	2.40733	0.642	0.135	0	Proliferative_cell	TIAM1
ANXA41	0	1.87824	0.839	0.333	0	Proliferative_cell	ANXA4
ATR1	0	2.02157	0.785	0.279	0	Proliferative_cell	ATR
TPM11	0	2.08811	0.898	0.402	0	Proliferative_cell	TPM1
TMC51	0	1.46723	0.877	0.388	0	Proliferative_cell	TMC5
KLHDC41	0	2.18566	0.676	0.189	0	Proliferative_cell	KLHDC4
[truncated: 1,026 more rows]

## Sheet: Table S5
Table S5 Variation analysis of genes in CAFs between responders and non-responders
Num	ID	logFC_Nor-Res	P.Value_Nor-Res	adj.P.Val_Nor-Res
13255	DIRAS2	-3.15473	0.00132506	0.00210267
13360	AC021146.12	-3.08125	0.0016502	0.00258809
13420	AC007106.2	-3.04325	0.00184729	0.00288127
11925	FADD	-3.02145	0.000161021	0.000281888
3933	FAP	-2.96485	6.9e-16	3.28e-15
13598	OR51M1	-2.90679	0.00275937	0.00420817
12134	AC016355.1	-2.8682	0.000298809	0.000508092
2885	ACTA2	-2.79461	1.59e-19	1.03e-18
12949	SLC22A16	-2.65822	0.00147841	0.00233333
10969	SLIT2	-2.64519	1.53762e-11	2.69534e-11
12547	AC002511.1	-2.62081	0.000820942	0.00132986
12604	AC098487.1	-2.58118	0.000945608	0.00152154
14082	SPATA3-AS1	-2.56564	0.00729929	0.0104639
13119	TTLL13P	-2.54473	0.00213246	0.00330295
12650	LINC02484	-2.54148	0.00121715	0.0019388
14124	SMIM25	-2.53428	0.00796224	0.0113349
14163	NAP1L2	-2.51092	0.0084926	0.012025
13179	AC079226.2	-2.50545	0.00244308	0.00375333
13262	SOX21	-2.4779	0.00282294	0.00429881
13310	COL20A1	-2.46917	0.00312045	0.00471771
13317	MS4A4A	-2.43186	0.00314782	0.00475678
14334	AC089999.2	-2.41456	0.0110501	0.0153799
13367	OVCH2	-2.41374	0.00339311	0.00510685
12950	U47924.2	-2.41061	0.00196467	0.00305519
11693	LINC01871	-2.38352	0.000163596	0.000286101
14400	AC092118.2	-2.37298	0.0123618	0.0170685
12088	AC118553.1	-2.36899	0.00059992	0.000989194
14419	AC097534.1	-2.35994	0.012802	0.0176257
12167	AL499602.1	-2.34141	0.000711452	0.00116204
13524	AIF1	-2.32728	0.00449458	0.00664709
13135	LINC02043	-2.32028	0.00286654	0.00436025
14487	TAS2R5	-2.3189	0.0142847	0.0195021
14569	AC084082.1	-2.27429	0.0160754	0.0217361
13629	EID2	-2.26951	0.00546242	0.00797015
14583	USP29	-2.26785	0.0163507	0.0220765
14596	CRYBA1	-2.25776	0.01679	0.0226289
11038	DCK	-2.24309	0.000107512	0.000191435
13794	AL391645.1	-2.23984	0.00719796	0.0103278
13065	Z99496.2	-2.23807	0.00278423	0.00424296
13725	SPACA3	-2.22911	0.00631135	0.00912348
13036	CHCHD4	-2.22888	0.00312012	0.0047176
7328	PSMB8-AS1	-2.22503	2.6e-09	7.18e-09
13528	LINC02777	-2.21842	0.00556051	0.00810631
13497	AL109761.1	-2.21687	0.00526359	0.00770285
13425	AL731702.1	-2.21447	0.00515502	0.00755577
13002	PZP	-2.21444	0.00266119	0.00406638
14693	AC073046.1	-2.20494	0.0192742	0.0257287
12455	AC092375.2	-2.19579	0.00107289	0.00171734
13791	AC011900.1	-2.18855	0.00717624	0.0102982
12595	AC107029.2	-2.17498	0.00145158	0.00229291
12999	SYCP3	-2.1695	0.00299152	0.00453707
14795	FAM226B	-2.14161	0.0226955	0.0299118
13899	AC012485.3	-2.13045	0.00863531	0.0122169
14022	WNT3A	-2.12673	0.0105731	0.0147523
13764	PRR4	-2.12515	0.00891369	0.0125861
13917	ARL13A	-2.12469	0.00888634	0.0125503
13919	PSPN	-2.12071	0.00891017	0.012582
11687	BPI	-2.11957	0.000387316	0.000650962
10648	C21orf91-OT1	-2.11772	3.85e-05	7.18e-05
13357	DDN-AS1	-2.11606	0.00501555	0.00736519
14091	C8orf89	-2.1134	0.0118105	0.0163555
11998	KHK	-2.11236	0.000989587	0.00158903
12562	AC004466.2	-2.11048	0.00161329	0.00253254
14329	AL133353.1	-2.10963	0.0163553	0.0220811
10357	WFIKKN1	-2.10643	1.68e-05	3.27e-05
11962	WSCD2	-2.10486	0.000663199	0.00108693
13949	FCRL6	-2.1035	0.00940381	0.0132402
14863	PANO1	-2.10071	0.0251897	0.0329994
12295	FAM30A	-2.09554	0.00080019	0.0012977
13685	AC020915.1	-2.09221	0.00715018	0.0102632
13058	AC011389.1	-2.08891	0.00392039	0.00585385
13973	AL031768.1	-2.08853	0.00986856	0.0138456
13981	GPBAR1	-2.08554	0.0100132	0.0140296
14898	CD48	-2.0845	0.026246	0.0342759
13836	LINC00997	-2.0801	0.0100577	0.0140877
14925	AC244453.1	-2.07328	0.0269999	0.035169
11040	AL035427.2	-2.06961	0.000113082	0.000200857
14942	AC006305.1	-2.06726	0.0274127	0.0356645
12164	AL137779.2	-2.06606	0.00102668	0.0016452
13289	AL157392.2	-2.06546	0.0051878	0.00760084
11989	AP005329.3	-2.06481	0.000871257	0.00140747
13349	AC040904.1	-2.06	0.00545273	0.00795724
12509	CLIC3	-2.05581	0.00130137	0.00206733
14954	SHISA2	-2.05546	0.0282379	0.0366541
13631	AC104472.4	-2.05268	0.00667048	0.00961295
13369	AC008443.5	-2.05213	0.00476958	0.00702824
13494	LINC00345	-2.05113	0.00693874	0.00997268
13379	AC110795.1	-2.04717	0.00578804	0.00841798
14127	AC104530.1	-2.04102	0.0125339	0.0172897
14977	LINC01127	-2.03821	0.029485	0.0381591
14978	AC108488.3	-2.03745	0.0295415	0.0382236
13752	ERVMER34-1	-2.03507	0.00804271	0.0114408
14131	CELA2A	-2.03065	0.0125709	0.0173355
14997	DBNDD1	-2.02755	0.0302808	0.0390944
11795	AC007728.2	-2.02574	0.00053618	0.000888555
13486	CLDN20	-2.02312	0.0068374	0.00983975
14177	TMEM191B	-2.01061	0.0133728	0.0183521
14138	GNMT	-2.0097	0.012743	0.0175496
15037	AC132938.3	-2.00892	0.0317179	0.0407783
10642	SFTA1P	-2.00471	5.43e-05	9.97e-05
13207	AC092839.1	-2.00395	0.00512408	0.00751336
13821	C17orf82	-2.00373	0.00898211	0.0126788
14203	MMP12	-2.00113	0.0138507	0.0189497
13010	CH25H	-2.00035	0.00355614	0.00534019
11609	AC083799.1	-1.99846	0.000376996	0.000634244
15054	AC091614.1	-1.99436	0.0328829	0.0421747
13587	LINC00881	-1.9936	0.00685603	0.00986364
15057	SOX1-OT	-1.99248	0.0330361	0.042348
13003	CYB561D2.1	-1.991	0.00358868	0.00538518
13532	AL513477.2	-1.99089	0.00679421	0.00978147
13263	FRMD6-AS1	-1.98732	0.00518027	0.00759041
14202	AC004947.3	-1.98581	0.0138497	0.0189497
13276	CDC42-IT1	-1.98559	0.00496733	0.00729839
13820	KLRC2	-1.98379	0.00895802	0.0126467
13662	AC079174.2	-1.98221	0.00829247	0.0117666
15077	P2RX6	-1.98142	0.0339506	0.0434162
14209	AL391988.1	-1.98094	0.0139496	0.0190752
14234	AC020978.7	-1.979	0.0143162	0.019538
15081	NHLH1	-1.9768	0.0343394	0.0438864
14219	TNFRSF13C	-1.97655	0.014112	0.0192791
13077	RGPD1	-1.97166	0.00335889	0.0050586
13819	AC024382.1	-1.96897	0.0109676	0.0152722
14256	ACVR2B-AS1	-1.96555	0.0146447	0.0199529
15104	IGHD	-1.96461	0.0353841	0.04512
9766	AP000424.1	-1.96087	8.13e-06	1.62e-05
11286	BLOC1S4	-1.96078	0.000223083	0.000384816
10809	COL11A2	-1.95652	0.000100846	0.000179908
14448	AC022858.1	-1.95639	0.0192768	0.0257303
13612	AL672310.1	-1.95376	0.007461	0.010679
14118	AMH	-1.95302	0.0143107	0.019532
14038	AC090220.1	-1.95292	0.0125722	0.017336
15131	AC113398.2	-1.95245	0.0364546	0.0463871
13757	IL17REL	-1.95222	0.0107603	0.0149977
14284	AC022784.5	-1.9486	0.0153944	0.0208908
13866	CCR5	-1.94858	0.00954514	0.013422
11381	TRAM2-AS1	-1.94797	0.000314963	0.000534056
13505	AC116428.1	-1.94548	0.00652399	0.00941343
10789	B3GALNT1	-1.94416	7.79e-05	0.000140791
13334	AC026347.1	-1.94124	0.00550962	0.00803338
14446	PLCH2	-1.93941	0.019267	0.025721
12262	PNMA1	-1.93695	0.00159019	0.002499
12969	AP006565.1	-1.93503	0.00342777	0.00515736
13447	AC134772.1	-1.93252	0.00673488	0.00969977
14483	PEG13	-1.9313	0.0203825	0.0271076
10952	NUDT8	-1.9304	0.00010992	0.000195482
12703	AP001172.1	-1.9298	0.00208196	0.00322741
11518	HYAL2	-1.92954	0.000304008	0.00051651
9647	AC005674.2	-1.92813	5.81e-06	1.17e-05
12987	AL353613.1	-1.92745	0.00350188	0.00526378
13308	AC015795.1	-1.92711	0.00507063	0.00743848
6649	AL360020.1	-1.92639	2.8e-10	8.37e-10
13861	DEFB124	-1.92565	0.0103067	0.0144041
12780	AC004253.1	-1.92169	0.00230703	0.00355745
11274	DNMBP-AS1	-1.92133	0.000267668	0.000457425
14088	MS4A14	-1.92079	0.0135582	0.0185848
14139	AC011751.1	-1.92044	0.0163574	0.0220823
10643	FICD	-1.91922	6.85e-05	0.000124569
14369	AC068700.2	-1.91811	0.0173793	0.0233859
15190	AC135166.1	-1.91676	0.0397658	0.0502487
10612	LINC00115	-1.91387	7.1e-05	0.000128759
13458	AC044840.1	-1.91385	0.00585183	0.00850718
15213	AL358472.5	-1.91116	0.0403085	0.0508384
12168	AC005154.4	-1.90968	0.00146479	0.0023128
13922	AL359643.2	-1.90872	0.0114453	0.0158816
11253	AC017104.1	-1.90754	0.000263892	0.000451467
15221	LINC02213	-1.9064	0.0407752	0.0513751
13260	LINC02080	-1.90391	0.00505144	0.00741208
12757	ANKRD65	-1.90237	0.00304251	0.00460769
14233	AC005280.1	-1.9005	0.0191129	0.0255298
15242	AL049794.1	-1.8991	0.0415011	0.0522124
11263	MS4A2	-1.89377	0.000209341	0.000362148
14074	PRR36	-1.88977	0.0131717	0.0181001
12667	AF107885.2	-1.88965	0.00187716	0.00292481
15262	CENPBD1	-1.88805	0.0426203	0.0535018
14070	BX664615.2	-1.88676	0.0140638	0.0192202
13642	AC015971.1	-1.88419	0.00860936	0.0121821
14427	LINC01676	-1.88414	0.0188374	0.0251797
13176	AC008280.3	-1.88187	0.00437691	0.0064874
12387	N4BP3	-1.88095	0.001867	0.00291055
15279	AC107959.2	-1.88001	0.0434523	0.0544842
14230	AC010320.2	-1.87954	0.0185187	0.0247856
13971	AC126118.1	-1.87706	0.0140259	0.0191726
13384	DBNDD2	-1.87673	0.00598434	0.00868362
13929	AL355377.3	-1.87432	0.0124766	0.0172183
13868	AC005410.2	-1.87342	0.0121539	0.0167976
14488	CRYBA2	-1.87304	0.0205184	0.0272768
14473	USP30-AS1	-1.86873	0.0200859	0.0267417
12117	RHOA-IT1	-1.86836	0.00111334	0.00177965
14068	TMEM191C	-1.86814	0.0130822	0.0179903
13947	AC091100.1	-1.86765	0.0132968	0.018256
11753	AC134312.5	-1.86615	0.000604054	0.00099566
11756	ABI3	-1.86467	0.000556899	0.000921667
13641	EDRF1-AS1	-1.86233	0.00848169	0.0120105
13976	HPX	-1.86192	0.0134802	0.0184861
14277	AC244636.3	-1.8616	0.0173833	0.0233896
13790	LINC01268	-1.85998	0.00930494	0.0131157
13550	SLC10A3	-1.85648	0.00703378	0.0101038
10903	NCOA7-AS1	-1.85448	8.92e-05	0.000160063
13222	AC025031.4	-1.85422	0.0047348	0.00698249
14534	ESPNL	-1.85397	0.0216296	0.0286178
11924	AL109615.3	-1.85177	0.00088931	0.00143527
13891	LINC02466	-1.85154	0.0109678	0.0152722
12550	LILRB1	-1.84989	0.0021381	0.00331114
12279	LINC00900	-1.8481	0.00147355	0.00232586
14526	AC016598.2	-1.84795	0.0214944	0.028453
12077	MSRB1	-1.84744	0.00139976	0.00221479
12678	AC087473.1	-1.84727	0.00266801	0.00407581
14133	PP2D1	-1.84279	0.0144971	0.0197647
13375	SEZ6	-1.84055	0.00591367	0.0085884
13979	ZDHHC12	-1.83811	0.0138271	0.0189229
11010	KCNJ10	-1.83797	0.000147856	0.000259549
14216	AC244213.1	-1.83686	0.0161277	0.0217973
13428	AC015853.3	-1.83492	0.00661816	0.00954269
14342	UBXN10	-1.83245	0.0211915	0.0280899
14411	AC010422.2	-1.83239	0.0208178	0.0276433
14382	CTF1	-1.8298	0.0212285	0.0281348
14245	CRHBP	-1.82736	0.0164773	0.0222297
14056	LINC02645	-1.82509	0.013743	0.0188134
14026	AC092720.1	-1.82372	0.0142969	0.0195159
13953	AC009812.1	-1.82157	0.0140851	0.0192465
12622	ARSI	-1.82029	0.00242035	0.00372147
13985	LRRN4CL	-1.81912	0.0145898	0.0198838
14783	PRSS16	-1.81879	0.0297034	0.0384073
10444	CBX8	-1.81879	4.46e-05	8.27e-05
14582	MMP25	-1.81824	0.0229616	0.030237
13749	ENHO	-1.81777	0.00922189	0.0130045
13870	LINC02436	-1.81602	0.0114234	0.015856
13911	AC027243.3	-1.81539	0.0131746	0.0181027
13950	ADO	-1.81155	0.0137892	0.0188739
11845	AP003469.4	-1.81155	0.000831999	0.00134672
12762	BMS1P14	-1.80877	0.00305463	0.00462381
13032	CLEC18B	-1.8078	0.00530833	0.00776104
10641	KDM5C-IT1	-1.80554	6.59e-05	0.000119968
12266	AC092353.2	-1.80362	0.00170937	0.00267776
11665	BST1	-1.80344	0.000618667	0.00101778
14104	GRM7-AS1	-1.79983	0.0149293	0.0202979
13473	AC093879.1	-1.79883	0.00717104	0.0102923
14653	PCAT6	-1.79456	0.0252189	0.033033
12925	CR381653.1	-1.79068	0.0030517	0.00461974
14208	CISH	-1.7902	0.0170421	0.0229471
14247	ITPR1-DT	-1.78731	0.0165242	0.0222915
14691	LINC02715	-1.78635	0.0263744	0.0344285
14011	RPP40	-1.78446	0.0131001	0.0180109
13639	DCDC2B	-1.78035	0.00905997	0.0127858
12000	AP001363.2	-1.77916	0.000997999	0.00160185
14072	CETN2	-1.77915	0.0147152	0.0200402
13983	MT1F	-1.77849	0.0138949	0.0190047
15467	LY6H	-1.77831	0.0552791	0.0679975
11883	MIR4453HG	-1.77729	0.000998672	0.00160265
13968	ARHGAP26-AS1	-1.77724	0.0135641	0.0185916
14680	AC020704.1	-1.77508	0.0261304	0.0341456
11874	SKIDA1	-1.77477	0.000787331	0.00127784
12102	AC253576.2	-1.77358	0.00120853	0.00192573
14685	AL138762.1	-1.77357	0.0262465	0.0342759
10862	NUDT18	-1.77245	0.000118855	0.000210732
11994	AL606760.2	-1.77168	0.000984046	0.00158054
11802	RGS19	-1.77162	0.000767759	0.00124943
14713	TNFRSF18	-1.76572	0.0271091	0.0352916
14186	AL137025.1	-1.7657	0.0166545	0.0224559
13345	AL139022.1	-1.76546	0.00577441	0.00840114
11242	PON1	-1.7649	0.000256506	0.000439312
13905	C21orf62	-1.76169	0.0131913	0.0181217
11779	AC027307.2	-1.76129	0.00070662	0.00115435
13625	AC002553.1	-1.76115	0.00871041	0.0123167
14670	AC122685.1	-1.76055	0.0284165	0.0368731
12851	RNF227	-1.76047	0.00353272	0.00530759
15493	AL445685.1	-1.7602	0.0576579	0.0706961
13775	FXYD7	-1.75901	0.010771	0.0150105
13634	NSG2	-1.75836	0.00825603	0.0117193
12012	MRPL49	-1.75711	0.00115434	0.00184236
13814	AC018647.3	-1.75636	0.0114426	0.0158802
11615	AL009179.2	-1.75537	0.000480807	0.000799694
14738	AP002761.2	-1.75439	0.0280823	0.0364672
13802	AL662844.4	-1.75358	0.0112381	0.0156161
14747	AC099508.1	-1.75062	0.0285358	0.0370151
13111	AC092376.2	-1.75043	0.00548411	0.0079993
12319	CDT1	-1.74845	0.00187723	0.00292481
11140	CTBP1-AS	-1.74633	0.000254382	0.000435954
13488	AL355472.2	-1.7431	0.00766522	0.0109462
15530	AC079910.1	-1.7421	0.0601244	0.0734654
12388	MATN1-AS1	-1.73985	0.00186892	0.00291331
12216	AC011472.2	-1.73531	0.00158641	0.0024937
14777	FCGR2B	-1.73393	0.029543	0.0382236
12236	MICB	-1.73391	0.00198392	0.00308358
14539	AC126177.3	-1.73388	0.0242757	0.0318599
12018	TIGIT	-1.73381	0.00110607	0.00176833
14370	AC092384.1	-1.73379	0.0196835	0.026232
14160	RHOG	-1.73344	0.0184117	0.0246547
14013	EPB41L4A-AS1	-1.73313	0.0154753	0.0209853
14464	SAA4	-1.73282	0.0222823	0.0294211
7650	TMEM80	-1.7324	2.86e-08	7.18e-08
12410	LMNB1-DT	-1.73035	0.00264227	0.00403846
12287	PCDHA9	-1.73018	0.00195819	0.00304563
12221	OPRL1	-1.72946	0.00150144	0.00236709
14320	AL353194.1	-1.72945	0.0195202	0.0260275
14772	AC133552.5	-1.72819	0.0321004	0.0412389
13741	LINC00173	-1.72783	0.0104752	0.0146244
13841	LEXM	-1.72734	0.0147492	0.0200836
14801	AC106821.2	-1.72608	0.0305413	0.0394083
14299	AC145285.2	-1.72497	0.0211007	0.0279893
13948	FZD2	-1.72449	0.0134656	0.0184687
15566	FEN1	-1.72439	0.0626258	0.076258
14422	AL049830.3	-1.72404	0.0210912	0.0279806
5761	ALKBH6	-1.72365	7.55e-12	2.56e-11
12415	LINC02259	-1.72285	0.00197567	0.00307153
12802	AC023157.3	-1.72277	0.00367432	0.0055075
14949	LINC02471	-1.72204	0.0391583	0.0495346
12144	AC104964.1	-1.72167	0.00164123	0.00257445
13564	ZBTB20-AS1	-1.72063	0.00794215	0.0113098
6514	AC022150.4	-1.72053	3.18e-10	9.46e-10
14840	AC092306.1	-1.71944	0.0322216	0.0413861
15580	SATL1	-1.71829	0.0635085	0.0772575
11214	RABIF	-1.71744	0.000236306	0.000406427
14813	ITIH6	-1.71656	0.0310679	0.0400251
9279	BGLAP	-1.7164	3.8e-06	7.83e-06
14196	LINC01877	-1.71624	0.0179262	0.0240614
14012	ZPBP	-1.7142	0.0143642	0.0195977
15588	MIEN1	-1.71332	0.0642345	0.0780544
10532	VWA1	-1.70981	7.86e-05	0.000141972
11570	MYL3	-1.70754	0.000479791	0.000798074
13595	AC136475.1	-1.70709	0.00856544	0.0121218
15599	AC009005.1	-1.70678	0.0652028	0.0790668
13622	AL355053.1	-1.70631	0.00942838	0.013272
14286	AC106779.1	-1.70568	0.0204315	0.027169
13740	AP001830.1	-1.70386	0.00978995	0.0137476
13774	CAPN10-DT	-1.70311	0.0109623	0.0152668
9357	AC130650.2	-1.7014	4.07e-06	8.36e-06
15294	LINC02053	-1.70071	0.0537405	0.0662486
13993	EFCAB8	-1.69906	0.014719	0.0200439
12570	AC093525.6	-1.69901	0.0029347	0.00445737
9233	TIMM17B	-1.69784	2.5e-06	5.23e-06
13809	FOXO3B	-1.69731	0.011168	0.0155268
14345	PLN	-1.69639	0.0201175	0.0267799
14871	CTRB1	-1.69609	0.0334518	0.0428428
14906	NPIPA3	-1.69554	0.0345497	0.0441341
14316	HSPA12B	-1.69447	0.0216499	0.0286427
13628	SLC10A4	-1.69338	0.00952212	0.0133936
12968	AC090376.1	-1.69113	0.00435809	0.00646002
9720	LINC01600	-1.691	1.04e-05	2.05e-05
14389	EFNA4	-1.68874	0.0220646	0.0291563
11784	AC008119.1	-1.68708	0.000760685	0.00123846
10719	AC232271.1	-1.6861	0.000100731	0.00017972
14281	AL050341.2	-1.68414	0.0208107	0.027638
14928	BPIFB4	-1.68341	0.0352938	0.0450232
12196	AL022322.1	-1.68041	0.00196367	0.00305389
14911	TMEM249	-1.68011	0.0346728	0.0442872
9544	MYOM2	-1.67955	8.21e-06	1.64e-05
13549	ZNF32-AS3	-1.67646	0.00777397	0.0110881
13085	AC022463.1	-1.67532	0.00520107	0.0076173
12894	AC018695.9	-1.67471	0.00429984	0.00638278
10022	AL161804.1	-1.67464	2.13e-05	4.08e-05
14617	TNNT1	-1.67271	0.026593	0.03468
11922	MIEF2	-1.67246	0.00100599	0.00161341
11087	ENDOG	-1.67202	0.000209368	0.000362158
8754	KCTD6	-1.67142	8.35e-07	1.84e-06
14224	AC103974.1	-1.66925	0.0194192	0.0259001
8007	SUMO4	-1.66891	8.32e-08	2.01e-07
15019	SPATA3	-1.6661	0.039721	0.0501988
14215	ZNF132	-1.6647	0.0190395	0.0254372
14515	TSTD1	-1.66387	0.0258297	0.033774
9828	C14orf119	-1.66348	1.31e-05	2.57e-05
9221	AC068989.1	-1.66205	3.1e-06	6.44e-06
15672	MIXL1	-1.66097	0.072338	0.0869757
13560	AC106845.1	-1.66006	0.00831273	0.0117926
12121	Z69706.1	-1.65977	0.00145499	0.00229791
14061	TRPV6	-1.65923	0.0154976	0.021014
15680	AC109347.2	-1.65868	0.0727123	0.08742
15105	AQP3	-1.65856	0.0443516	0.0555411
12199	S1PR2	-1.65826	0.00183728	0.00286613
13890	LINC01563	-1.6577	0.0125791	0.0173443
15683	AC009478.1	-1.65744	0.0729151	0.087647
9902	HOMEZ	-1.65705	1.65e-05	3.21e-05
14225	AC090181.2	-1.65682	0.017981	0.0241245
10362	MIR200CHG	-1.65655	4.33e-05	8.03e-05
14434	TOMM22	-1.65597	0.0237251	0.0311744
15689	AL118505.1	-1.6548	0.0733501	0.0881415
14357	FSD2	-1.65435	0.0211762	0.0280715
14308	AL139089.1	-1.6535	0.0204414	0.0271783
15024	FBXO27	-1.6534	0.0473247	0.0589254
12519	CYP2C8	-1.65317	0.00256771	0.00393157
11737	FOXA1	-1.65287	0.000781858	0.00126962
15694	KCNJ11	-1.65285	0.0736721	0.0885172
12742	AC010719.1	-1.65184	0.00337788	0.00508556
14781	ZSCAN16	-1.6504	0.0324514	0.0416527
11358	CD101	-1.65038	0.000384923	0.000647114
12783	C9orf152	-1.64807	0.00435485	0.00645675
15703	AL390755.1	-1.64747	0.0745663	0.0895053
14517	AC068473.5	-1.64715	0.0250698	0.0328492
14034	NHLRC4	-1.64577	0.0166105	0.0223995
12656	ELOVL3	-1.64557	0.00348796	0.00524328
14672	AC007743.1	-1.64402	0.0285448	0.0370242
14005	AC027097.1	-1.64291	0.015264	0.0207242
15044	LINC00638	-1.64165	0.0412115	0.0518759
12531	ZSWIM1	-1.64103	0.00293647	0.00445901
14955	AL137191.1	-1.64072	0.039855	0.0503342
8486	SHOC1	-1.64014	4.43e-07	9.99e-07
11984	FGF11	-1.63919	0.00131366	0.00208579
14910	AL358472.2	-1.63881	0.037604	0.0476909
10481	FO393401.1	-1.63864	5.22e-05	9.6e-05
14161	ATP6V1G2	-1.6385	0.0180023	0.0241465
15725	AL136040.1	-1.63816	0.0761367	0.0912442
14626	AC244102.4	-1.63791	0.0270209	0.0351939
14421	LRRIQ4	-1.6378	0.0242708	0.0318557
12552	GCOM1	-1.63687	0.00303377	0.00459557
14016	AL451042.1	-1.63607	0.0146337	0.0199393
10728	SLC22A1	-1.63602	0.000129192	0.000228324
15269	RASGRF2-AS1	-1.63512	0.0569875	0.0699474
13392	AL359208.1	-1.63506	0.00809769	0.0115138
15735	EHMT2-AS1	-1.63433	0.0767903	0.0919626
15011	MMP10	-1.63413	0.0395078	0.0499531
12411	AC055855.2	-1.63378	0.00237825	0.00366093
14681	CILP2	-1.63294	0.0288274	0.0373618
14451	SNAI1	-1.63251	0.0230229	0.0303114
11241	ZNF157	-1.63193	0.000302857	0.000514741
11803	AL590560.2	-1.63065	0.00115931	0.00184997
15740	AC007292.2	-1.6305	0.0774489	0.0927099
10659	RADX	-1.63014	9.24e-05	0.000165569
9363	ATF5	-1.62974	4.51e-06	9.22e-06
12238	AL132996.1	-1.62831	0.00195775	0.00304519
15748	MIR600HG	-1.62685	0.0780817	0.0934089
13990	YY2	-1.62647	0.0148373	0.020183
13168	AL590705.1	-1.62634	0.00673167	0.0096959
11623	POPDC2	-1.6261	0.000573657	0.000947976
14100	LINC00243	-1.62477	0.0164538	0.022206
14642	AL592435.1	-1.62325	0.0308178	0.0397412
13298	C6orf226	-1.62161	0.00837977	0.0118778
11219	KBTBD6	-1.62052	0.000305057	0.000518245
14697	OVCH1-AS1	-1.6203	0.0306227	0.0395059
11987	CDPF1	-1.62024	0.00117963	0.00188128
15765	Z98200.1	-1.61974	0.0793263	0.0947634
14375	CFAP65	-1.61933	0.0217373	0.0287543
15074	SLC2A4	-1.61906	0.0426937	0.0535796
13278	SERTAD4-AS1	-1.61726	0.00700879	0.0100695
14740	AC012462.1	-1.61674	0.0309411	0.0398892
12779	AC090589.2	-1.61559	0.00452798	0.0066933
15055	AL590764.1	-1.61547	0.0417035	0.052453
14238	RIBC2	-1.6148	0.0193404	0.0258079
13424	CSTA	-1.61437	0.0099592	0.0139612
12292	AC098484.4	-1.61417	0.00216177	0.00334558
14548	AC098817.1	-1.61229	0.0257261	0.033655
12015	SAMD14	-1.61151	0.00129424	0.00205671
14634	AC053513.2	-1.61094	0.0285752	0.0370534
11870	MIR210HG	-1.6108	0.00112866	0.00180275
10018	C11orf71	-1.61052	2.29e-05	4.38e-05
14004	AC016405.1	-1.61002	0.0152333	0.0206841
14168	AL356966.1	-1.60975	0.0183182	0.0245471
15272	AL590550.1	-1.60946	0.0524389	0.0647548
4710	DERL2	-1.60691	6.3e-14	2.55e-13
14458	CNBD2	-1.60652	0.0261491	0.0341654
11847	AC090559.2	-1.60639	0.000877978	0.00141771
15787	AC130324.3	-1.60618	0.0817459	0.0974486
15789	AC005234.2	-1.60503	0.0819549	0.0976481
10686	PRPS1	-1.60265	9.62e-05	0.000172081
15148	ARSF	-1.6012	0.0463523	0.0578107
14482	EPN2-AS1	-1.60117	0.0268317	0.0349621
13000	AC104435.2	-1.60088	0.00541894	0.00791041
13908	POMGNT2	-1.60082	0.0133481	0.0183223
9599	AC095057.3	-1.59945	1.05e-05	2.07e-05
13234	EXOSC5	-1.59885	0.00729954	0.0104639
12140	AC009754.1	-1.59855	0.00163737	0.00256863
14469	AL355816.2	-1.59851	0.0252292	0.0330402
10437	AP5S1	-1.59844	6.51e-05	0.00011874
14782	SPR	-1.59744	0.0339343	0.0433983
10435	SERF1B	-1.59639	5.75e-05	0.000105273
11716	AC020558.1	-1.59636	0.000850584	0.00137538
12007	AC091729.3	-1.59586	0.00124929	0.00198796
14388	AC139720.1	-1.59565	0.0242198	0.031791
12291	AL391840.3	-1.59545	0.00224303	0.00346476
10843	ATP2B1-AS1	-1.59507	0.000168172	0.000293638
14472	TMEM115	-1.59487	0.0260996	0.0341078
15110	AL161729.1	-1.59447	0.04462	0.055851
14179	NXT1	-1.59384	0.0183806	0.0246166
14684	MFSD4A	-1.59311	0.032891	0.0421793
13279	AP000866.2	-1.59235	0.00771826	0.0110144
13544	MAFG-DT	-1.5922	0.00996928	0.0139743
14867	LINC02115	-1.59207	0.0385298	0.048789
9191	AC104794.3	-1.59195	3.52e-06	7.27e-06
14429	PFN4	-1.59165	0.0252055	0.0330177
13399	AC009032.1	-1.59128	0.00817898	0.0116205
12995	SOX15	-1.59042	0.00504659	0.0074067
11493	AL121601.1	-1.58998	0.000516937	0.000857805
15124	AC089999.1	-1.58819	0.045166	0.0564741
14635	AC087482.1	-1.58624	0.0312989	0.0403005
12246	AC019080.1	-1.58584	0.0020374	0.00316226
12700	CLEC18A	-1.58496	0.0035676	0.00535569
15149	LINC00508	-1.58399	0.0463784	0.0578394
12425	LINC02803	-1.58354	0.00251572	0.00385828
14749	CHCHD5	-1.58347	0.0351805	0.044897
12856	LINC02156	-1.5831	0.00486727	0.0071598
14580	TLR3	-1.58291	0.0288565	0.0373948
14792	LINC02688	-1.58266	0.0362669	0.0461545
11452	NRARP	-1.58189	0.000517685	0.00085897
14786	ZC2HC1C	-1.58161	0.0364964	0.0464339
7731	SFXN2	-1.57971	3.44e-08	8.58e-08
10760	ZBTB22	-1.57934	0.000111246	0.000197708
12646	AL136295.7	-1.57929	0.00369725	0.005541
14282	AC104655.1	-1.57927	0.0222311	0.0293597
12937	LINC02740	-1.57902	0.00500091	0.007346
11996	LINC00926	-1.57785	0.00139267	0.00220469
13939	AC017071.1	-1.57543	0.0135999	0.0186324
14171	AP000721.2	-1.57459	0.0185842	0.0248644
12182	SEPHS2	-1.57347	0.00175194	0.00274054
12206	SSTR2	-1.57296	0.00183234	0.00285866
12428	ZNF524	-1.57241	0.00245506	0.0037708
9501	AC015849.3	-1.57228	7.41e-06	1.48e-05
14522	TSHR	-1.57202	0.0281624	0.0365637
10571	AC010226.1	-1.57117	8.12e-05	0.000146553
12254	FDX2	-1.57079	0.00234573	0.00361355
15727	AL096701.4	-1.57006	0.0856809	0.10179
14756	STEAP4	-1.56986	0.0346743	0.0442872
14641	LINC01914	-1.56967	0.028829	0.0373618
14690	LMX1A	-1.56967	0.0330239	0.0423353
14338	LSMEM1	-1.56947	0.0225171	0.0296892
14804	GZMA	-1.56865	0.0334405	0.0428312
14895	HAL	-1.56849	0.037248	0.047281
14040	AC107993.1	-1.56551	0.0159637	0.0215959
15025	PTOV1-AS2	-1.56549	0.0445148	0.0557268
11081	AC006160.1	-1.56536	0.000261401	0.000447327
10410	RGS14	-1.56535	6.05e-05	0.000110573
14372	AL592043.1	-1.56494	0.0230505	0.0303456
14275	AC010978.1	-1.5649	0.02104	0.0279147
14788	AC005522.1	-1.56348	0.0362481	0.0461337
11637	APEX2	-1.56342	0.000780968	0.00126868
15061	NPIPB8	-1.56268	0.0483959	0.0601431
15184	EME1	-1.56182	0.0486836	0.0604533
13011	SSTR5-AS1	-1.56132	0.00516337	0.00756742
11025	RAD51AP1	-1.56074	0.0002076	0.000359332
10996	ZBTB45	-1.56065	0.000247894	0.000425224
12811	COX7A1	-1.56058	0.00453546	0.00670325
15114	SMC1B	-1.56036	0.0520553	0.0643195
11789	AC096772.1	-1.5595	0.000893186	0.00144103
14590	ELOVL2	-1.55849	0.0296485	0.0383495
9190	AC139530.1	-1.55798	2.97e-06	6.19e-06
12772	AL023574.1	-1.55744	0.00476	0.00701578
15244	AC104009.1	-1.55737	0.0510147	0.0631503
14888	EDDM13	-1.55706	0.0413887	0.0520814
14674	AL157395.1	-1.55698	0.0299494	0.0387073
10170	CDC37L1-DT	-1.55654	3.05e-05	5.76e-05
15854	ANKEF1	-1.55652	0.091155	0.107759
14844	AC079584.1	-1.55584	0.036672	0.0466415
11239	LINC01894	-1.5555	0.000296084	0.000503641
14761	AC093158.1	-1.55419	0.0345463	0.0441328
12484	AC068787.5	-1.55404	0.00294718	0.00447345
13293	IFI30	-1.55368	0.00833019	0.0118147
11717	AL353593.1	-1.55339	0.000726907	0.00118615
13205	AL049795.1	-1.55278	0.00745983	0.0106782
12260	WDCP	-1.5524	0.00187664	0.00292438
12563	GABRR1	-1.55233	0.00300968	0.00456204
15035	OLFM1	-1.55213	0.0477732	0.0594245
11641	C1GALT1C1	-1.5517	0.000776528	0.00126217
14774	AC007996.1	-1.55152	0.0336118	0.0430271
15255	FAM72A	-1.55127	0.0516818	0.0639001
14092	FRMD1	-1.55119	0.0163751	0.0221046
12558	AC018638.7	-1.55115	0.00337202	0.00507715
9494	CCDC24	-1.54982	8.62e-06	1.71e-05
15311	SMC2-AS1	-1.54972	0.0550227	0.0677089
15224	AC026725.1	-1.54889	0.0502032	0.0622033
14921	MS4A6E	-1.5482	0.0380133	0.0481838
11935	C6orf47	-1.54759	0.00136372	0.00216124
10915	AL133257.1	-1.54741	0.000162357	0.000284094
14367	AL162411.1	-1.54657	0.0227174	0.0299386
10328	AC026202.2	-1.54619	5.47e-05	0.000100473
14607	GPR171	-1.54514	0.031856	0.0409446
10894	AC009107.2	-1.54353	0.000163364	0.000285722
12358	CFLAR-AS1	-1.54339	0.00255286	0.00391171
12628	ZNF350-AS1	-1.5413	0.00362254	0.00543337
4608	CHPF2	-1.5409	4.5e-14	1.84e-13
10983	AC093849.3	-1.5407	0.000209343	0.000362148
15883	AC008738.2	-1.54009	0.0944605	0.111288
12068	C12orf66	-1.53998	0.00154494	0.00243218
13095	LAPTM5	-1.5398	0.00623266	0.00901599
11077	AP001505.1	-1.53852	0.000215736	0.000372794
13236	IL12A	-1.53657	0.00772124	0.0110178
14527	ZNF576	-1.53655	0.0275852	0.035874
14085	SERPINA5	-1.5364	0.0177465	0.0238339
14976	AC100858.3	-1.53593	0.0409489	0.0515558
15309	AC087386.1	-1.53546	0.0547451	0.0673983
14159	ASTN1	-1.53543	0.0189318	0.0252987
13617	TNNT2	-1.53489	0.011105	0.0154472
12899	G2E3-AS1	-1.53473	0.0053892	0.00787251
15892	AC079779.2	-1.53426	0.0956585	0.112635
14353	RTN4RL2	-1.53398	0.0218283	0.0288685
12106	ZNF451-AS1	-1.53383	0.00169235	0.00265219
9629	EVI2B	-1.53256	9.95e-06	1.97e-05
11995	TMEM35B	-1.532	0.00182682	0.00285077
14347	LINC00921	-1.53092	0.0221637	0.0292727
10108	HOXB2	-1.53083	3.47e-05	6.51e-05
14818	ANGPTL1	-1.53063	0.0387739	0.0490815
14467	PRNCR1	-1.53042	0.0257939	0.0337331
14793	LILRB4	-1.52883	0.0345307	0.0441159
14587	PSMD10	-1.52867	0.028331	0.0367672
15360	MSLNL	-1.52816	0.0579525	0.0710247
14611	C6orf120	-1.52688	0.0297633	0.0384768
15536	STAR	-1.52678	0.0702453	0.0846824
14456	AC036108.1	-1.52613	0.026148	0.0341654
12956	FUNDC1	-1.52584	0.00563153	0.00820538
14654	AC107071.1	-1.52552	0.0301285	0.0389193
14823	AC019130.1	-1.52516	0.0386082	0.0488849
12794	FALEC	-1.52479	0.00424225	0.00630228
14902	ICAM2	-1.5246	0.0388753	0.0492032
11368	NIP7	-1.52442	0.000436125	0.000728808
14484	AL137024.1	-1.52417	0.0266709	0.0347719
11372	DAGLA	-1.52333	0.000471961	0.000785679
12489	PCDHB15	-1.5231	0.00303127	0.00459216
10509	Z96074.1	-1.52303	6.91e-05	0.000125447
15059	CTAGE9	-1.52283	0.0474391	0.05906
14721	AC012405.1	-1.52267	0.0314629	0.040495
9939	DUSP8	-1.52239	2.34e-05	4.47e-05
9373	EPN3	-1.52147	5.14e-06	1.04e-05
14946	PAK6	-1.52131	0.0412362	0.0519036
15347	SWSAP1	-1.52121	0.0637188	0.0774881
7472	GOLGA8O	-1.52055	2.05e-08	5.22e-08
13033	ADGRG3	-1.52	0.00591426	0.00858859
14509	TPPP3	-1.5198	0.0278323	0.0361601
14828	AL136295.2	-1.51899	0.0360155	0.0458751
15001	ITPKB-AS1	-1.51896	0.0419714	0.0527651
14519	HIGD1A	-1.51806	0.0277793	0.0361049
15005	CFAP157	-1.51791	0.0422101	0.0530482
11926	AC012615.1	-1.51773	0.00147216	0.00232405
12638	AC019186.1	-1.51759	0.00382007	0.00571271
15292	AC010531.6	-1.51739	0.0583143	0.0714307
14716	AL390783.1	-1.51648	0.0343881	0.0439396
13321	AC007292.1	-1.51621	0.00820445	0.0116532
13159	LINC01449	-1.51604	0.00666926	0.00961193
8643	KIF25	-1.51558	6.74e-07	1.5e-06
14535	AL136304.1	-1.51501	0.0295189	0.0382004
14279	AL132633.1	-1.51497	0.0205658	0.0273321
15929	AC003988.1	-1.5138	0.0999625	0.117349
15165	BX323046.2	-1.51335	0.0506196	0.0626902
6679	DRD4	-1.51288	1.28e-09	3.63e-09
15132	BMP3	-1.51235	0.0486268	0.060394
11850	LINC02599	-1.51141	0.00100607	0.00161341
9871	NRAS	-1.51133	2.18e-05	4.18e-05
12998	DMAC2	-1.50976	0.00607981	0.00881397
2847	SCRN2	-1.50959	5.05e-20	3.39e-19
14920	AC104316.1	-1.50897	0.0424029	0.0532611
13547	AC018618.1	-1.50869	0.0100128	0.0140296
10827	EIF3CL	-1.50832	0.000131371	0.00023211
15401	AC004158.1	-1.50816	0.0606385	0.0740596
13178	ATG9B	-1.50764	0.00680057	0.00978987
11216	AC091178.2	-1.50739	0.000332602	0.000562845
6577	MSS51	-1.50736	6.94e-10	2.01e-09
12709	AL008721.2	-1.5068	0.00430813	0.00639457
14154	CCDC113	-1.50651	0.0187423	0.0250616
14165	C19orf53	-1.50634	0.0196677	0.0262129
12013	A2M-AS1	-1.50596	0.00172404	0.0026996
14152	IRX3	-1.50579	0.0193796	0.0258547
8053	CSPG4	-1.50576	1.38e-07	3.26e-07
11349	ASF1A	-1.50457	0.000475817	0.000791817
13173	AL136295.6	-1.50335	0.00717464	0.0102967
12653	AP000915.2	-1.50287	0.00380804	0.00569746
14645	THBD	-1.5017	0.0314984	0.0405322
14676	AC010624.1	-1.50167	0.0324344	0.0416337
12633	S100A9	-1.50141	0.00335608	0.00505477
11542	ATP6V0E2-AS1	-1.50134	0.000613416	0.0010097
9787	FKBP4	-1.50127	1.5e-05	2.92e-05
12855	MMP26	-1.501	0.00519591	0.00761094
11232	PCDHB14	-1.5005	0.000369115	0.000621711
8921	AC083862.3	-1.50045	1.87e-06	3.97e-06
10855	AC106897.1	-1.50008	0.000157262	0.000275437
9204	PET100	-1.49953	4.22e-06	8.66e-06
9440	FAM229A	-1.49918	7.36e-06	1.48e-05
7730	TMEM14C	-1.49892	5.13e-08	1.26e-07
14957	LINC00658	-1.49884	0.0422641	0.0531045
12952	AP002851.1	-1.49842	0.00594393	0.00862767
14700	AC010320.4	-1.498	0.0332406	0.0425927
11391	ZNF230	-1.49798	0.000477693	0.000794796
15089	MATN3	-1.49743	0.0467999	0.0583262
12576	SLC9C2	-1.49734	0.00316939	0.00478823
10555	SMDT1	-1.49728	8.43e-05	0.000151701
10486	SUPT4H1	-1.49722	6.59e-05	0.000119976
11709	SLC25A22	-1.49709	0.000867151	0.00140108
15962	CD2BP2-DT	-1.49697	0.103625	0.121405
12607	RAMP2-AS1	-1.4969	0.0036573	0.00548244
15068	SIGLEC10	-1.49651	0.0454141	0.0567653
9508	AL135818.1	-1.49591	7.02e-06	1.41e-05
14814	TMC2	-1.49515	0.0382495	0.0484663
8000	LERFS	-1.4947	1.48e-07	3.51e-07
9897	LINC00339	-1.49452	2.19e-05	4.19e-05
7949	PCIF1	-1.49412	1.02e-07	2.43e-07
11749	MRPL11	-1.49354	0.00110108	0.00176093
15088	EPHX4	-1.49352	0.0467924	0.0583208
11279	SHCBP1L	-1.49337	0.000361856	0.000610143
10161	ITGB2-AS1	-1.49334	2.4e-05	4.57e-05
14839	AC099066.1	-1.49325	0.0390598	0.0494233
15378	CLEC5A	-1.49312	0.0593308	0.0725904
11467	KAZN-AS1	-1.49254	0.000582957	0.00096275
15046	PDIA2	-1.49235	0.0488322	0.0606089
12251	AC012636.1	-1.49204	0.00195031	0.00303412
11936	AP002840.2	-1.49069	0.00130399	0.00207114
12965	DPH2	-1.49057	0.00577826	0.00840608
12543	CD200R1	-1.49041	0.00338789	0.00509941
14490	NUGGC	-1.49003	0.0268116	0.0349383
12918	LILRB3	-1.48982	0.00504739	0.00740672
14851	AC005070.3	-1.48974	0.040088	0.0505876
15399	AL158151.4	-1.48847	0.0605608	0.0739696
14952	AC008883.3	-1.4883	0.0426534	0.0535362
15438	EOMES	-1.48811	0.0626327	0.0762614
14223	CHGB	-1.48747	0.0208259	0.0276522
13596	AC008170.1	-1.48679	0.010755	0.0149916
14875	KBTBD4	-1.4858	0.0380054	0.048177
13615	KCTD11	-1.48574	0.0110588	0.01539
11667	AL022322.2	-1.48481	0.000732309	0.00119455
10787	HLA-DQB1	-1.48465	0.000161988	0.000283528
14767	RBBP9	-1.48295	0.0362156	0.0461017
9953	COA6-AS1	-1.48262	2.07e-05	3.98e-05
14272	AL451165.2	-1.48233	0.0219503	0.0290175
12724	PDZD7	-1.48136	0.0040189	0.00599186
12153	AC011815.1	-1.48092	0.0019498	0.00303358
10493	TMEM160	-1.47881	8.32e-05	0.000149812
9797	MYO1G	-1.47849	1.61e-05	3.12e-05
12902	AC137494.1	-1.47771	0.00514387	0.00754061
7764	ETFBKMT	-1.47641	4.82e-08	1.19e-07
10379	KCNMB1	-1.47622	6.16e-05	0.000112603
15122	CTRC	-1.47603	0.0497835	0.0617241
14944	PCDHB13	-1.47537	0.0430667	0.054026
12846	ACSM1	-1.4753	0.0044424	0.00657406
15056	AC044798.3	-1.47513	0.0477533	0.0594038
12256	FRMPD3	-1.47513	0.00214349	0.00331894
9045	KRT10	-1.47498	2.17e-06	4.58e-06
10768	AP003059.1	-1.47346	0.000133525	0.000235737
9342	GSTZ1	-1.47218	4.68e-06	9.54e-06
8051	BRICD5	-1.47214	1.32e-07	3.13e-07
12060	AL162171.3	-1.47203	0.00155389	0.00244544
15013	AC018926.2	-1.47152	0.0455035	0.056862
11063	CASTOR1	-1.47125	0.000301266	0.00051213
9067	LENG9	-1.47106	3.04e-06	6.34e-06
14926	LINC02671	-1.47074	0.0396566	0.0501242
15430	AL109653.3	-1.4707	0.0621329	0.0757218
8084	AC027644.3	-1.47057	1.36e-07	3.23e-07
15375	ACBD7	-1.46988	0.0623005	0.0758892
13038	AC007448.5	-1.46981	0.00629056	0.00909413
11408	AP002370.2	-1.4698	0.00051459	0.000854062
12027	RASL12	-1.46979	0.00152296	0.00239878
4919	AC096751.2	-1.46892	2.07e-13	8.01e-13
6647	GCA	-1.46892	8.84e-10	2.54e-09
12494	AC010834.3	-1.46859	0.00322869	0.00487348
12090	CD3EAP	-1.4682	0.00175321	0.00274231
9777	OAS2	-1.46794	1.66e-05	3.22e-05
14145	CRLF1	-1.4678	0.0185892	0.0248693
6056	SYVN1	-1.46751	8.69e-11	2.7e-10
12914	DNASE2	-1.46669	0.0054188	0.00791041
10627	ESR2	-1.46662	0.000112788	0.000200373
15145	AL606807.1	-1.46614	0.050856	0.0629705
14811	AC068790.7	-1.46601	0.0367059	0.0466783
14630	AP002360.1	-1.46559	0.0313874	0.0404061
12674	MAGEH1	-1.46511	0.0038027	0.00568991
15112	ANKRD44-IT1	-1.46452	0.0478521	0.0595108
9404	NAT14	-1.46419	7.16e-06	1.44e-05
11905	CD5	-1.46362	0.00120304	0.00191715
10997	TSPAN32	-1.46295	0.000210551	0.000364069
15050	AC104984.3	-1.46279	0.0489097	0.0606931
8621	TRIM34	-1.4627	8.59e-07	1.89e-06
12792	AOC3	-1.46213	0.00481114	0.00708223
16005	AC004854.2	-1.46182	0.111632	0.13007
12072	SP2-AS1	-1.4618	0.00162395	0.00254864
7651	ADRM1	-1.46164	3.65e-08	9.09e-08
14589	AL139353.2	-1.46129	0.0297295	0.0384379
15702	AC092436.3	-1.46099	0.0839741	0.0998759
10203	ZKSCAN2-DT	-1.46097	4.52e-05	8.37e-05
12669	AC099343.4	-1.46071	0.00356149	0.00534695
15451	CPN2	-1.46049	0.0639322	0.0777224
8652	LCNL1	-1.4602	7.91e-07	1.75e-06
10490	OMG	-1.45975	8.08e-05	0.000145846
12418	ZIM2	-1.45953	0.00279512	0.00425852
10239	FANCG	-1.45914	5.15e-05	9.48e-05
13069	HLA-DPA1	-1.45867	0.00692139	0.00995079
12979	AC005520.5	-1.45864	0.00609616	0.00883561
14066	AL355306.2	-1.45859	0.019396	0.0258747
13103	AC079950.1	-1.45731	0.00709151	0.0101836
11482	KCNH2	-1.45727	0.000560171	0.000926673
12755	AL034417.4	-1.45685	0.00438543	0.00649837
14869	AC007493.1	-1.45672	0.0395481	0.0499941
13667	RGPD6	-1.45656	0.012558	0.0173191
14838	LINC00466	-1.45602	0.0378834	0.048029
12962	MRPS24	-1.45546	0.00589928	0.00857215
12893	RBM34	-1.45525	0.00494796	0.00727221
12500	EXOC3L2	-1.4547	0.00284108	0.00432433
15469	CCER2	-1.45458	0.0651434	0.079005
13751	FSCN2	-1.45446	0.013134	0.0180522
14933	LINC02069	-1.454	0.0399195	0.0504055
13063	SPAG4	-1.45398	0.00685881	0.00986613
11963	AC010642.2	-1.4534	0.0017633	0.00275739
15468	AC018541.1	-1.4534	0.0651337	0.0789984
4719	AAMP	-1.45323	8.55e-14	3.43e-13
14656	AL136366.1	-1.45313	0.0324102	0.0416055
15471	AC022973.3	-1.45248	0.0652825	0.0791481
12527	SLC34A2	-1.45239	0.0031165	0.00471251
9390	CD320	-1.45188	6.87e-06	1.38e-05
10640	SERTAD3	-1.45177	0.000125868	0.000222617
12542	SIGMAR1	-1.45144	0.00322788	0.00487266
11192	TCF7	-1.45116	0.000333596	0.000564424
11135	ZKSCAN4	-1.45104	0.000324389	0.000549385
14856	ZNF280B	-1.45024	0.0381525	0.0483472
8254	BCL2L2	-1.44994	2.84e-07	6.53e-07
16030	LINC00326	-1.44973	0.114503	0.133224
14731	AL133480.1	-1.44898	0.0334672	0.0428566
15047	TMEM119	-1.44856	0.0488106	0.0605862
10688	ZNF674-AS1	-1.44815	0.000113801	0.000202058
4307	PAQR7	-1.44789	5.99e-15	2.63e-14
9737	ZNF154	-1.44678	1.73e-05	3.36e-05
5547	HSPA1A	-1.44616	4.75e-12	1.64e-11
11150	IL17RB	-1.44562	0.00036511	0.000615463
13201	ZNF710-AS1	-1.44525	0.00770169	0.0109927
16042	SLC22A31	-1.4449	0.115667	0.134494
11881	AC005332.3	-1.44489	0.00134104	0.0021271
10660	THAP9	-1.4443	0.000122228	0.000216445
15384	ATP11AUN	-1.44413	0.0645804	0.0784341
14618	AC096642.1	-1.4433	0.0310166	0.0399727
13915	SIRPG	-1.44255	0.0162132	0.0219051
9582	ZNHIT3	-1.44209	1.15e-05	2.26e-05
14614	ZEB2-AS1	-1.44208	0.0308741	0.0398082
10680	SLC29A4	-1.44195	0.000143562	0.000252671
15067	AC243967.2	-1.44178	0.0468891	0.0584296
9260	ZNF497	-1.44158	4.01e-06	8.25e-06
12852	SLC35A4	-1.44034	0.00502913	0.007383
16052	ADH7	-1.44026	0.116792	0.13571
14860	AC011462.4	-1.44026	0.03925	0.0496438
8911	FDXR	-1.4401	1.73e-06	3.68e-06
14552	AC026748.3	-1.43996	0.0299717	0.0387273
14033	CACNA1F	-1.43993	0.0188022	0.0251344
15020	LINC01886	-1.43939	0.0443402	0.0555306
15169	AC018653.3	-1.43863	0.0509888	0.0631224
12170	AC012313.5	-1.43862	0.00199402	0.00309852
15302	AC021218.1	-1.43828	0.0589778	0.0721821
13320	GDPD2	-1.43802	0.00928714	0.0130926
10615	C22orf39	-1.43741	0.00011625	0.000206268
13900	AC004554.2	-1.43737	0.0186156	0.0249028
15509	CCKBR	-1.43679	0.0684105	0.0826568
10316	SPACA9	-1.43641	5.71e-05	0.000104616
12916	ARG2	-1.43637	0.00547711	0.00799091
15350	OPA1-AS1	-1.43637	0.0630671	0.0767604
13131	AC012313.1	-1.4363	0.00695191	0.00999083
12865	UBL4A	-1.43603	0.00516495	0.00756915
10652	ALG10B	-1.43576	0.000123301	0.000218222
10754	AC008915.1	-1.4349	0.000143691	0.000252874
12247	AL021368.5	-1.4341	0.00239666	0.00368776
13854	ERICH2	-1.43403	0.0149092	0.0202735
16062	AC010175.1	-1.43402	0.118324	0.137342
15072	AC117473.1	-1.43384	0.0493276	0.0611873
10747	Z99289.2	-1.43346	0.000153573	0.000269227
10798	ABHD15	-1.43338	0.000189068	0.00032841
13104	LINC02853	-1.43308	0.00674306	0.00971081
15195	AC244090.1	-1.43278	0.0551706	0.067882
10922	ARHGEF33	-1.43269	0.000221564	0.00038237
15675	SH2D7	-1.43245	0.0819812	0.0976732
14853	GPRASP2	-1.4307	0.0399807	0.0504726
12786	AC012676.4	-1.43058	0.00483864	0.00711936
9185	NICN1	-1.43058	3.92e-06	8.06e-06
14847	PCDH9-AS2	-1.43006	0.0391854	0.0495655
11824	AL445248.1	-1.42958	0.000957581	0.00153935
14637	HMGN3-AS1	-1.42854	0.0315768	0.0406137
14710	AC079943.2	-1.42851	0.0334627	0.0428538
16074	CD300LB	-1.42731	0.119986	0.139119
11519	AL109809.5	-1.42731	0.000644544	0.00105811
11069	DUSP19	-1.42711	0.000261459	0.000447386
14268	SMG8	-1.4269	0.0242965	0.0318822
15102	AC090517.2	-1.42688	0.0488794	0.0606594
12374	ANXA2R	-1.42678	0.00278229	0.00424035
15199	HYPK	-1.42646	0.0565843	0.069498
15348	AP000477.3	-1.4264	0.0606456	0.0740634
12549	AL121790.1	-1.42613	0.00336595	0.00506883
12037	ADPRHL1	-1.42605	0.00177972	0.00278075
14855	MEF2C-AS2	-1.42566	0.0398451	0.0503251
12730	CCDC17	-1.42551	0.00452637	0.00669145
10650	LZTS3	-1.42509	9.57e-05	0.000171261
10582	ERP29	-1.42452	0.000119509	0.00021181
10786	PFN2	-1.42452	0.000167819	0.000293104
11629	TIGD4	-1.42447	0.000786171	0.00127618
13195	AL162431.1	-1.42419	0.00844285	0.0119582
9586	ENO3	-1.42409	1.14e-05	2.24e-05
14961	AC002454.1	-1.42405	0.0425033	0.0533728
14204	CYB5R2	-1.42398	0.022866	0.0301251
16083	AC093001.1	-1.42381	0.120862	0.140057
15247	VSIG10L	-1.42361	0.0580442	0.0711278
14489	AC108449.1	-1.42353	0.027108	0.0352916
13248	BHLHE41	-1.42349	0.00913804	0.0128912
16084	AL121985.1	-1.42296	0.121074	0.140268
14784	HDAC4-AS1	-1.42147	0.0361989	0.0460836
15119	RCAN3AS	-1.42102	0.0514628	0.063663
10441	AL109824.1	-1.42101	7.05e-05	0.000127967
7367	DHRS4-AS1	-1.42077	1.62e-08	4.17e-08
16092	KRT86	-1.41936	0.121982	0.141198
10902	AC084824.5	-1.41892	0.000226352	0.000390131
12870	AC009060.1	-1.41888	0.00538237	0.00786316
11820	AC025164.1	-1.41868	0.00122773	0.00195517
9136	C8orf82	-1.41817	3.42e-06	7.09e-06
14352	ARSE	-1.41778	0.0265832	0.0346697
11567	HIST2H3PS2	-1.41734	0.000686726	0.00112342
12307	AL583808.1	-1.4173	0.00233349	0.00359589
10976	AC012074.1	-1.41709	0.000220002	0.000379851
14003	AC090617.4	-1.41697	0.0154446	0.0209497
7330	LRR1	-1.41674	1.3e-08	3.38e-08
11480	AP001825.1	-1.41673	0.000428972	0.000717047
14192	IL24	-1.41626	0.0193637	0.0258371
15028	PLAAT5	-1.41617	0.0460107	0.0574153
9445	TIMM10	-1.41571	7.21e-06	1.45e-05
16101	CATSPER3	-1.41541	0.122983	0.142275
8721	AC040934.1	-1.41525	1.02e-06	2.22e-06
14943	KCNE2	-1.4152	0.041739	0.0524941
14937	HIST1H2BN	-1.41459	0.0418321	0.0526006
8802	PRDX3	-1.41458	1.23e-06	2.66e-06
10770	AL157400.3	-1.41427	0.000144172	0.000253602
12306	AC135050.6	-1.41407	0.0022653	0.00349598
15240	FAM209B	-1.41372	0.0562694	0.069143
11026	AC020978.5	-1.41287	0.00026007	0.000445171
14051	NDUFAF3	-1.41285	0.0207874	0.0276147
13084	PUSL1	-1.41281	0.00782065	0.0111503
13282	ZNF324B	-1.41258	0.00866944	0.0122624
13364	MORN2	-1.41246	0.0102373	0.0143157
11428	CA5A	-1.41244	0.000492395	0.000818458
7816	PLSCR3	-1.41236	8.05e-08	1.94e-07
14537	PLAC4	-1.41178	0.0280892	0.0364737
16113	AC015802.6	-1.41073	0.124179	0.143527
15284	AC111194.2	-1.41032	0.0563581	0.0692474
12336	AC123768.4	-1.41024	0.00236852	0.00364685
13958	AC245297.2	-1.41015	0.0188812	0.0252347
15336	C10orf25	-1.41004	0.0599374	0.073256
13885	HIGD2A	-1.40995	0.0179629	0.0241055
15137	BOLA2B	-1.40982	0.0503488	0.0623713
13806	DNAAF3	-1.40982	0.0150918	0.0205113
15031	AC090241.2	-1.40959	0.0455936	0.0569632
15093	ESAM	-1.4094	0.0508718	0.0629859
15029	KLHL11	-1.4094	0.0471224	0.058693
15486	LINC02388	-1.40931	0.0712034	0.0857601
12142	PRRG2	-1.40897	0.00224647	0.00346979
8533	MRM1	-1.40893	7.25e-07	1.61e-06
15198	ART3	-1.40883	0.0558191	0.0686257
8218	PXN-AS1	-1.40879	2.22e-07	5.17e-07
9051	VAMP1	-1.40872	3.12e-06	6.5e-06
14835	FGF18	-1.40847	0.0386769	0.0489653
13014	AC012368.1	-1.40826	0.00653959	0.00943521
15186	AL158151.3	-1.40819	0.0535275	0.0660077
15121	AC068389.3	-1.40738	0.0542956	0.0668844
15647	AL122035.2	-1.40734	0.079304	0.0947428
14601	C8orf88	-1.40704	0.0302419	0.0390549
7580	STPG1	-1.4062	3.73e-08	9.26e-08
13726	LINC02345	-1.4061	0.0144589	0.0197155
9273	GHRL	-1.40593	4.71e-06	9.59e-06
15333	AC007450.1	-1.40555	0.0597183	0.0730072
10968	STK32A	-1.40519	0.000246068	0.000422479
8635	SNRPE	-1.4049	8.45e-07	1.86e-06
12668	AC048382.6	-1.40464	0.0041447	0.00616764
8482	LOXL4	-1.40457	5.64e-07	1.26e-06
15053	AL359881.1	-1.40388	0.0476634	0.0593116
11273	GFER	-1.40335	0.000399113	0.000669887
15273	AC079921.2	-1.40322	0.0557851	0.0685884
13210	CFAP57	-1.40287	0.00796899	0.011342
5897	AL354733.3	-1.40261	3.72e-11	1.19e-10
12353	KCNIP2-AS1	-1.40237	0.00284363	0.00432785
14495	BX664727.3	-1.40162	0.0285772	0.0370534
14120	LINC00992	-1.40157	0.0221325	0.0292357
10318	SNHG11	-1.40133	5.46e-05	0.000100265
14557	AL354707.1	-1.40114	0.0301004	0.0388857
10184	PRDX5	-1.40048	4.79e-05	8.84e-05
10577	HOXA4	-1.4004	9.24e-05	0.000165637
15049	AC092376.1	-1.40038	0.0478834	0.0595457
15278	AC074254.2	-1.40008	0.0582913	0.0714119
6626	AC010359.3	-1.40003	1.16e-09	3.3e-09
11965	AC025434.1	-1.4	0.00156806	0.00246629
16125	TMEM251	-1.39983	0.126999	0.146552
11498	CIAO2B	-1.39976	0.000627793	0.00103161
15472	AC080129.2	-1.39967	0.0684652	0.0827123
13888	FAM27E3	-1.39966	0.0180639	0.0242185
13162	TCN2	-1.39941	0.00820681	0.0116556
11491	SDSL	-1.39899	0.000626315	0.00102936
6330	CLEC4A	-1.3989	2.59e-10	7.76e-10
15337	MAS1	-1.39884	0.0600486	0.0733823
16127	AC138207.7	-1.39864	0.127312	0.14685
13146	JAGN1	-1.39859	0.00772847	0.0110273
9566	AMZ2	-1.39833	1.09e-05	2.15e-05
12321	FLRT3	-1.39823	0.00224244	0.00346413
13763	AC026356.1	-1.39757	0.0159947	0.0216333
15128	AP000240.1	-1.39746	0.0518437	0.0640876
15084	WAS	-1.39721	0.0503222	0.0623425
12430	MCM2	-1.39607	0.00308545	0.00466895
13886	LINC02298	-1.39571	0.0168152	0.0226612
7198	COMMD2	-1.3956	9.06e-09	2.38e-08
16130	OSTM1-AS1	-1.39551	0.128132	0.147705
15660	AL023803.1	-1.39452	0.0809636	0.0965529
9275	MSC	-1.3942	5.17e-06	1.05e-05
15767	LINC01299	-1.39347	0.0888493	0.105246
15117	AL451069.2	-1.39345	0.0495513	0.0614526
14077	LENG1	-1.39331	0.0197222	0.0262818
15888	SPATS1	-1.39325	0.103641	0.121416
13978	AL022341.2	-1.39311	0.0177432	0.0238328
14960	AC146507.3	-1.39233	0.0430036	0.053954
15109	FZD1	-1.39231	0.0520554	0.0643195
15380	HS3ST4	-1.39184	0.0667333	0.0808599
10226	XPNPEP2	-1.39183	4.85e-05	8.95e-05
11139	CLP1	-1.3918	0.000357745	0.000603646
14929	C2orf73	-1.39148	0.042209	0.0530482
10416	INSYN2A	-1.39132	6.62e-05	0.000120495
9427	AC116158.3	-1.39071	6.48e-06	1.31e-05
11767	TSSK3	-1.39069	0.00116692	0.00186149
10525	AC079915.1	-1.39068	0.000100475	0.000179316
12868	AC018628.2	-1.38925	0.00541584	0.00790715
12408	COL8A2	-1.38912	0.00275354	0.00419996
8237	EPOR	-1.38887	3.29e-07	7.51e-07
13972	MMEL1	-1.38843	0.0175975	0.0236559
15512	GACAT3	-1.38814	0.0717885	0.086387
14901	DDTL	-1.38785	0.040281	0.0508106
9619	KDM8	-1.38759	1.13e-05	2.23e-05
13602	CHRNA5	-1.38757	0.0130982	0.0180097
12365	BISPR	-1.38721	0.00294363	0.00446916
10580	MELTF	-1.38692	0.000100452	0.000179291
12691	HCG25	-1.38686	0.00417641	0.0062111
15684	TRIM10	-1.38608	0.0825372	0.0982668
5154	SEPTIN1	-1.38566	7.79e-13	2.87e-12
15095	C3orf79	-1.38556	0.0495025	0.0613961
8812	RMRP	-1.38532	1.44e-06	3.09e-06
11033	COX14	-1.3846	0.000260684	0.000446141
14065	WNT10B	-1.38452	0.0214767	0.0284385
11664	AP005131.7	-1.38419	0.000854493	0.00138134
6365	DDAH2	-1.38406	3.57e-10	1.06e-09
15071	AC008610.1	-1.384	0.0498737	0.0618237
8396	FAM98A	-1.38342	4.86e-07	1.09e-06
12024	AC100763.1	-1.38322	0.00187197	0.00291758
12223	CHD5	-1.38298	0.00216972	0.00335732
13778	AL928654.1	-1.38239	0.0146005	0.0198971
15000	AC012313.6	-1.38235	0.0455339	0.0568923
10341	LLGL1	-1.3822	6.1e-05	0.000111525
14126	LINC01770	-1.38204	0.0211419	0.028032
16149	AL355870.1	-1.38202	0.131723	0.15149
15414	AP003068.2	-1.38185	0.0677846	0.0819852
7837	TRBC1	-1.38128	7.53e-08	1.82e-07
15645	SCN10A	-1.38108	0.0791459	0.0945659
13632	AL008729.1	-1.38088	0.0127285	0.0175337
10674	NDUFAF4	-1.38081	0.000123844	0.00021912
8784	AC010894.3	-1.38061	1.26e-06	2.72e-06
12315	APOA1	-1.38009	0.00269219	0.00411074
16154	LRRC53	-1.37984	0.132309	0.152079
13136	GLDC	-1.37949	0.00757526	0.0108301
15563	AZU1	-1.37919	0.075174	0.090177
11520	RNASE4	-1.37845	0.00074479	0.00121385
12409	ZNF724	-1.37681	0.00326234	0.00491993
10507	PDCD5	-1.37664	8.88e-05	0.000159387
11957	AC110772.2	-1.37662	0.00133431	0.00211678
11822	AC008946.1	-1.37615	0.001225	0.00195098
9591	KLF11	-1.37573	1.2e-05	2.36e-05
12930	HIST1H4H	-1.37571	0.00685124	0.00985751
12334	COA3	-1.37569	0.00271996	0.00415213
7952	CBR1	-1.37536	1.34e-07	3.17e-07
8699	ZNF664	-1.37531	1.07e-06	2.32e-06
12765	VSTM2A	-1.37528	0.00442921	0.0065561
8313	GMPR2	-1.37518	3.35e-07	7.64e-07
14998	AL022067.1	-1.3749	0.044805	0.0560527
14663	BAALC	-1.37482	0.0324771	0.0416771
14940	FCRL3	-1.37478	0.0421689	0.0530063
13454	AC011474.1	-1.37472	0.0109756	0.015282
11163	FASTKD5	-1.37471	0.000389461	0.000654508
8898	IFITM10	-1.37468	1.56e-06	3.34e-06
14776	RAB19	-1.37436	0.0355414	0.0453113
6971	PPP1R14B	-1.3741	3.96e-09	1.08e-08
11454	CCDC115	-1.37363	0.000697093	0.00113959
15488	CABP4	-1.37341	0.0698816	0.0842765
15677	IL10	-1.3734	0.0820162	0.0977086
12304	VLDLR	-1.37337	0.0023572	0.00363063
12380	CROCC2	-1.37312	0.00315792	0.00477167
15283	AC020765.2	-1.37294	0.0578446	0.0709157
8015	SV2A	-1.37286	1.62e-07	3.81e-07
15425	NOD2	-1.37276	0.0678147	0.0820164
8748	TMED9	-1.37254	1.23e-06	2.65e-06
12708	PIWIL2	-1.37253	0.00431748	0.00640608
13571	OPRM1	-1.37241	0.0128764	0.0177255
11361	ZC3HAV1L	-1.37214	0.000490433	0.000815487
8303	PDE12	-1.37155	3.64e-07	8.28e-07
5065	CTNS	-1.37151	5.52e-13	2.07e-12
9100	SIX5	-1.3714	3.76e-06	7.74e-06
8853	AC138819.1	-1.37136	1.62e-06	3.46e-06
15470	AC125618.1	-1.37127	0.068285	0.0825265
13457	UBR5-AS1	-1.37053	0.0114059	0.0158352
15402	GLYATL1	-1.36958	0.0672665	0.0814375
15016	NPY1R	-1.36956	0.0459835	0.0573995
15210	DIPK1B	-1.36945	0.0568822	0.0698455
8435	MAPK7	-1.36923	5.18e-07	1.16e-06
15155	GORAB-AS1	-1.36914	0.0531404	0.0655692
13658	C1QTNF4	-1.36905	0.0136283	0.0186658
11894	ZNF221	-1.36881	0.0014169	0.00224002
13844	AL022328.1	-1.36819	0.015826	0.0214267
9792	MYLPF	-1.36804	1.73e-05	3.34e-05
12249	AC011498.1	-1.36793	0.00255815	0.00391918
10824	ACY3	-1.36757	0.000175176	0.000305326
15280	DDO	-1.36727	0.0589035	0.0720958
10390	MAPKAPK3	-1.36666	6.31e-05	0.000115135
12971	BYSL	-1.36598	0.0060542	0.00877954
15241	F11-AS1	-1.36589	0.0578821	0.0709523
15162	SRPK3	-1.36554	0.0528036	0.0651709
9998	AC051619.6	-1.36545	2.92e-05	5.52e-05
15543	CYP19A1	-1.36484	0.0758384	0.0909162
13290	BX842570.1	-1.36435	0.00913443	0.012887
8134	ANKRD10-IT1	-1.36426	2.09e-07	4.87e-07
15691	KRT6B	-1.36383	0.082904	0.0986784
12066	AC254562.3	-1.36362	0.00205547	0.00318871
10247	AC130895.1	-1.36281	5.29e-05	9.72e-05
8807	ICAM3	-1.36263	1.09e-06	2.36e-06
9900	WDR5B	-1.36263	2.3e-05	4.39e-05
13483	AC095057.4	-1.36251	0.0107295	0.0149626
15720	NPIPA2	-1.36248	0.0851899	0.101251
9382	PCDHGA8	-1.36206	6.37e-06	1.28e-05
13394	AC027698.1	-1.36069	0.00999739	0.0140116
12648	SPTB	-1.36016	0.00420765	0.00625535
14969	AC079793.1	-1.3599	0.0447896	0.0560372
13268	AL161443.1	-1.35897	0.0085106	0.0120496
12545	TMEM132A	-1.35885	0.00387068	0.0057847
6463	DCUN1D3	-1.35854	5.51e-10	1.61e-09
15413	CST7	-1.35709	0.0646215	0.0784686
8200	PSMD6	-1.35673	2.49e-07	5.77e-07
15288	LRTM1	-1.35645	0.0594199	0.0726926
13523	LINC02389	-1.35615	0.0120462	0.0166598
12612	AURKC	-1.35607	0.00412783	0.00614351
10405	AC023632.2	-1.35595	6.43e-05	0.000117336
12473	AP003066.1	-1.35571	0.00328542	0.00495314
15738	AC244034.2	-1.35566	0.0866757	0.102887
10842	FAM104B	-1.35496	0.000167963	0.000293301
10264	SEZ6L2	-1.35489	5.41e-05	9.93e-05
10635	AC092652.1	-1.35488	0.000118738	0.000210564
12586	TTC34	-1.35473	0.00425215	0.00631549
10393	NFKBIL1	-1.3545	7.89e-05	0.000142471
13659	AC109322.2	-1.35419	0.013424	0.0184157
15156	RHCE	-1.35413	0.0540318	0.066577
15373	AC073389.1	-1.354	0.0655159	0.0794259
7291	AC091057.2	-1.3537	1.45e-08	3.75e-08
15237	AC016394.2	-1.35358	0.0552637	0.0679831
13940	LINC02323	-1.35335	0.0178265	0.0239345
15017	C16orf71	-1.35304	0.0459841	0.0573995
15431	AC127024.6	-1.353	0.0652618	0.0791333
10407	ARMCX5	-1.35294	7.85e-05	0.000141861
15455	AC125807.2	-1.35286	0.0673568	0.0815258
13380	ZXDA	-1.35276	0.0095445	0.013422
13445	GRK7	-1.35271	0.0102489	0.0143297
6915	AC004918.1	-1.35186	3.81e-09	1.04e-08
7906	ATP5MC3	-1.35174	1.12e-07	2.67e-07
5439	PEX2	-1.35161	3.97e-12	1.38e-11
11973	PROX1	-1.3514	0.0017507	0.00273903
15271	AL137003.2	-1.35132	0.0570688	0.0700334
8334	RWDD2B	-1.35101	3.82e-07	8.66e-07
13481	AC079414.3	-1.35099	0.0113156	0.015718
13925	NCBP2AS2	-1.35065	0.0175734	0.0236251
11613	AL031595.3	-1.35037	0.000901214	0.00145348
12753	AC099791.2	-1.35034	0.00456583	0.00674392
15407	AC104564.5	-1.35031	0.067066	0.0812105
12099	AC006213.3	-1.35019	0.00190926	0.00297273
11515	SCTR	-1.34994	0.000715717	0.0011686
11017	NFAM1	-1.34982	0.000279298	0.000476647
14974	AL157886.1	-1.34929	0.0446656	0.0559044
8532	TIMM21	-1.34919	7.15e-07	1.59e-06
15516	AL590867.1	-1.34902	0.072183	0.0868059
9470	NIPSNAP3B	-1.34856	7.59e-06	1.52e-05
10815	TTC23L	-1.34856	0.000180187	0.000313652
8285	C2CD2L	-1.34815	3.22e-07	7.35e-07
7501	TAF10	-1.34814	2.95e-08	7.4e-08
11153	HSD11B1L	-1.3475	0.000318008	0.000539025
11016	AL132800.1	-1.34726	0.000279656	0.000477171
12961	TSPEAR-AS2	-1.34706	0.00655158	0.00945032
10011	NUDT7	-1.34614	3.43e-05	6.43e-05
14059	CSTF2T	-1.34597	0.0213156	0.0282403
10991	AC015912.3	-1.34591	0.000260128	0.000445231
9490	PAXIP1-AS2	-1.34583	9.26e-06	1.84e-05
14679	TMEM126A	-1.34557	0.0329049	0.0421942
15324	TMC3	-1.34534	0.0615085	0.0750292
12073	DYNLRB2	-1.34432	0.00201428	0.0031287
11517	CCDC153	-1.34426	0.000662311	0.00108557
15411	C6orf118	-1.34352	0.0676525	0.0818519
13256	SMIM11A	-1.34336	0.00916705	0.0129292
15491	AC114956.2	-1.34324	0.0716107	0.0862119
11527	AC239800.2	-1.34319	0.000635667	0.00104391
15419	AL162274.2	-1.343	0.0686742	0.082954
5628	PPOX	-1.34292	1.03e-11	3.47e-11
5197	PDHB	-1.34288	1.14e-12	4.16e-12
12283	AC007216.3	-1.34275	0.00277512	0.0042308
9558	EVA1B	-1.34272	1.22e-05	2.39e-05
6746	AL691447.2	-1.34266	1.89e-09	5.29e-09
8916	ZNF775	-1.34239	2.21e-06	4.65e-06
12006	AC023421.2	-1.34219	0.00166106	0.00260492
10294	PLEKHG6	-1.34187	6.45e-05	0.000117635
12848	SLC51A	-1.34176	0.00509425	0.00747256
8540	HSD3B7	-1.34161	8.28e-07	1.82e-06
10978	GSTM4	-1.34135	0.000246125	0.0004225
15551	LINC02201	-1.34131	0.0770813	0.0922993
14916	MMRN1	-1.34122	0.0423317	0.0531823
14966	METTL27	-1.34107	0.0447541	0.0560039
15377	LINC02603	-1.34099	0.0662878	0.0803253
14021	AC051619.4	-1.34085	0.0216201	0.0286073
11474	CARD16	-1.34052	0.000701927	0.00114689
14985	AC107068.2	-1.34051	0.0457807	0.0571892
5427	NT5C3B	-1.34018	3.82e-12	1.33e-11
9826	TMEM238L	-1.34004	2.24e-05	4.28e-05
12568	HSD17B1	-1.34003	0.00406319	0.00605308
15768	FRAT1	-1.33984	0.0888876	0.105285
12629	CD34	-1.33975	0.00389387	0.00581658
11100	RFX5	-1.33966	0.000339134	0.00057338
14584	CHST4	-1.33904	0.033777	0.0432207
12606	LYL1	-1.33871	0.0038158	0.00570723
8925	TACC3	-1.33847	2.24e-06	4.72e-06
14932	AL138694.1	-1.33819	0.0429199	0.0538527
10007	MEPCE	-1.33725	2.94e-05	5.55e-05
15578	AC008067.1	-1.33724	0.0774654	0.0927238
13998	AC024084.1	-1.33698	0.0197701	0.0263399
16227	AC015909.2	-1.33695	0.144311	0.164772
13785	SNN	-1.33695	0.0152721	0.0207322
15009	AC009554.1	-1.33661	0.046879	0.0584209
10299	LINC00672	-1.33617	6.45e-05	0.000117625
8245	HIST2H2BF	-1.33583	2.99e-07	6.86e-07
9563	IZUMO4	-1.33577	1.11e-05	2.18e-05
13101	AL079343.1	-1.33549	0.0073802	0.0105706
10984	XIST	-1.33542	3.5e-05	6.57e-05
16233	LINC01999	-1.33488	0.144911	0.165397
14164	AC004034.1	-1.33484	0.025008	0.0327728
8025	THOC6	-1.3344	1.55e-07	3.66e-07
15774	AC093673.1	-1.33433	0.0898136	0.106281
15371	AL161785.1	-1.33422	0.0643369	0.0781687
7165	HIST1H1C	-1.33421	8.74e-09	2.3e-08
15281	ING2	-1.33413	0.0599696	0.0732905
13430	STAG3	-1.33406	0.0108804	0.0151584
16234	LINC01146	-1.33346	0.145326	0.165799
12639	CCR1	-1.33337	0.00439049	0.00650444
9759	C8orf37	-1.33336	1.65e-05	3.2e-05
12866	AL136169.1	-1.33331	0.00535512	0.00782517
12718	AC022217.3	-1.33331	0.0042512	0.00631457
13582	AC104938.1	-1.333	0.0119702	0.0165621
15485	C17orf113	-1.33283	0.0695053	0.0838714
9027	TMEM208	-1.33257	2.82e-06	5.88e-06
5096	HAUS4	-1.33233	8e-13	2.95e-12
7594	GRINA	-1.33178	4.53e-08	1.12e-07
15368	AC027801.4	-1.33173	0.0646019	0.078453
5931	CSF3R	-1.33152	3.23e-11	1.04e-10
15778	AC104411.1	-1.33139	0.0903835	0.106908
7898	NPC2	-1.3312	1.1e-07	2.62e-07
9956	AC011444.3	-1.33111	2.6e-05	4.95e-05
8934	DLEU2L	-1.331	1.89e-06	4e-06
15325	TAS2R13	-1.33082	0.0621868	0.0757677
7347	TNFRSF25	-1.33029	1.93e-08	4.94e-08
10565	JMJD7	-1.3299	0.000119195	0.000211294
11205	RASL11A	-1.32963	0.000370975	0.000624562
5748	MHENCR	-1.32936	1.73e-11	5.7e-11
13869	AL132857.1	-1.32936	0.0180317	0.0241804
14076	AC011481.1	-1.32907	0.0225195	0.0296903
4059	GRHPR	-1.32885	1.36e-15	6.31e-15
11804	LIPT1	-1.32822	0.0012556	0.00199784
8808	UNC119	-1.32776	1.47e-06	3.15e-06
12331	PCAT18	-1.32721	0.0028466	0.00433202
6900	NDUFC1	-1.327	3.16e-09	8.67e-09
6371	VAMP5	-1.32619	3.46e-10	1.03e-09
6973	ARMC5	-1.32609	4.71e-09	1.28e-08
11910	A1BG	-1.32605	0.00150858	0.00237733
15328	FGFBP3	-1.32598	0.0609043	0.0743454
11281	OLFML1	-1.32589	0.000490685	0.000815761
15412	AC103957.1	-1.32584	0.0660367	0.0800366
13181	IGSF6	-1.32541	0.00819102	0.0116367
10820	CDC42EP3	-1.32491	0.000202589	0.000351048
12760	AP005233.2	-1.32472	0.00537036	0.00784622
16252	FAM71F1	-1.32468	0.147902	0.168502
7862	COPS8	-1.32446	1e-07	2.41e-07
9426	LINC00641	-1.32444	7.34e-06	1.47e-05
3266	RNFT1	-1.32425	3.8e-18	2.19e-17
12506	Z97055.2	-1.32399	0.00355954	0.00534445
10673	EMC4	-1.32387	0.000121385	0.000215034
13733	NACAD	-1.32314	0.0151203	0.0205456
13664	CAHM	-1.32311	0.0140585	0.0192143
11261	FCMR	-1.32297	0.000450675	0.000751848
11118	AGT	-1.32273	0.000338384	0.000572216
15616	RCOR2	-1.32237	0.079612	0.0950562
8279	SAP30L	-1.32223	3.38e-07	7.72e-07
15130	C12orf40	-1.32221	0.0527071	0.0650613
8006	CHEK1	-1.32214	1.58e-07	3.73e-07
10013	SSNA1	-1.32201	2.87e-05	5.43e-05
9122	AC007384.1	-1.32193	3.58e-06	7.4e-06
10027	AC008731.1	-1.32182	3.16e-05	5.95e-05
13839	DLG1-AS1	-1.3211	0.0163331	0.0220575
10671	TNK1	-1.32109	0.000141714	0.000249512
13738	PCDHB4	-1.32078	0.0151974	0.0206459
7488	MANF	-1.32046	2.82e-08	7.09e-08
7998	DHX58	-1.32026	1.73e-07	4.05e-07
9672	GRPEL1	-1.32023	1.54e-05	3e-05
4773	TCTN1	-1.32012	1.2e-13	4.75e-13
11831	CTRL	-1.31973	0.0013463	0.00213526
15170	TCP10L	-1.3197	0.0539505	0.0664855
5365	NSUN5	-1.31969	3.23e-12	1.13e-11
15045	LINC02456	-1.31967	0.0487259	0.0605011
9479	COPZ2	-1.31963	9.39e-06	1.86e-05
14825	TTC30B	-1.31877	0.0430639	0.054026
15191	FAM122A	-1.31869	0.0562047	0.0690681
6753	ARMC6	-1.31862	2e-09	5.58e-09
15211	ITGAD	-1.31829	0.0586954	0.0718646
15457	IL10RB-DT	-1.31822	0.0688754	0.0831701
6316	CYP2R1	-1.31821	2.98e-10	8.88e-10
7562	TSPYL4	-1.31766	3.73e-08	9.27e-08
12632	P2RX5	-1.31758	0.00435574	0.00645705
11852	PITRM1-AS1	-1.31752	0.0013527	0.00214433
12822	LRRTM3	-1.31696	0.00530668	0.00775923
15164	AC093801.1	-1.31659	0.0538695	0.0663945
9940	SPI1	-1.31658	2.55e-05	4.84e-05
13351	SPAG8	-1.31571	0.0101581	0.0142135
11624	ZBED8	-1.31569	0.000808386	0.00131031
11187	LINC00909	-1.31568	0.000321166	0.000544033
11288	LINC02541	-1.31546	0.000452284	0.000754196
11310	ZNF491	-1.31509	0.000522735	0.000867042
11094	PAFAH1B3	-1.31506	0.000343226	0.000579932
12763	CYB5D1	-1.31479	0.0044834	0.00663211
15808	OR5V1	-1.31476	0.0935974	0.11034
15752	AL137001.2	-1.31434	0.0914049	0.108028
14020	MIR155HG	-1.31422	0.0209166	0.0277627
12758	ALDH4A1	-1.31419	0.00519131	0.00760539
13185	AC090204.1	-1.31376	0.00786914	0.0112126
9182	ZNF214	-1.3137	3.99e-06	8.21e-06
11696	AC016949.1	-1.31345	0.000994739	0.00159689
16268	LINC02122	-1.31345	0.15125	0.172024
8630	FAM174C	-1.31316	7.7e-07	1.7e-06
15513	DMRT1	-1.31303	0.0751302	0.0901419
12220	AC092652.2	-1.31298	0.00256521	0.00392871
14055	AC233723.1	-1.31278	0.0212615	0.0281746
8212	MOCS1	-1.3126	3e-07	6.87e-07
12317	CPA3	-1.31255	0.00269722	0.00411775
14887	ABCA9-AS1	-1.31235	0.0413666	0.0520585
10917	SLC46A1	-1.31225	0.000200164	0.000347103
13348	AC098679.5	-1.31185	0.00953324	0.0134073
5326	DLD	-1.3118	2.05e-12	7.3e-12
9668	KLHDC8B	-1.31166	1.61e-05	3.13e-05
14090	CENPB	-1.31162	0.0232264	0.0305557
7548	NAA80	-1.31158	3.44e-08	8.59e-08
8786	CYB561D2	-1.31102	1.45e-06	3.11e-06
15173	AL449403.2	-1.31099	0.0541391	0.0667004
8114	ARHGEF35	-1.31034	2.34e-07	5.43e-07
12395	AC069272.1	-1.31027	0.0027358	0.00417426
7156	NDUFB10	-1.31017	9.44e-09	2.48e-08
8160	REM1	-1.31015	2.8e-07	6.45e-07
13061	AL133227.1	-1.30996	0.00691264	0.00993897
11596	HAS3	-1.3095	0.000859819	0.00138983
7987	CYC1	-1.30908	1.51e-07	3.56e-07
15790	AC021148.2	-1.30903	0.0937111	0.110453
10906	ACTN2	-1.30853	0.000211472	0.000365594
10546	SPRYD3	-1.30849	0.000115236	0.000204508
11388	CDCA2	-1.30841	0.00058927	0.000972747
5553	KCTD18	-1.30841	7.69e-12	2.61e-11
13489	MEI4	-1.30832	0.0117808	0.016317
13652	CD27	-1.30803	0.014224	0.0194263
12591	AC078906.1	-1.30773	0.00440104	0.00651905
4853	EMG1	-1.30771	2.15e-13	8.32e-13
14412	AC080132.1	-1.30766	0.028499	0.0369702
13127	TLCD1	-1.30726	0.00734274	0.0105226
15222	FKBP7	-1.30701	0.0574176	0.0704244
12535	AL009179.1	-1.30698	0.0039805	0.00593934
13518	RNF113A	-1.30696	0.0126065	0.0173808
6235	CYB5R1	-1.30678	2.23e-10	6.73e-10
11893	ZNF582	-1.30669	0.00141462	0.00223713
5742	SCO1	-1.30656	1.98e-11	6.48e-11
12453	ELFN1	-1.30647	0.00342991	0.00516016
11588	TVP23A	-1.30623	0.000769437	0.00125162
13599	NRAD1	-1.30609	0.0130438	0.0179427
15627	AC108471.2	-1.30605	0.082903	0.0986784
12308	CDH22	-1.30574	0.00289343	0.00439792
10477	PDZD3	-1.3057	9.2e-05	0.000164925
16281	SLC23A1	-1.30551	0.153656	0.174537
7401	GEMIN7	-1.30549	2.08e-08	5.3e-08
2488	ANO7	-1.30543	2.02e-21	1.54e-20
16282	C5orf38	-1.30542	0.153682	0.174556
9991	ATP6V1E2	-1.30538	3.05e-05	5.75e-05
7892	SLC25A35	-1.30512	1.07e-07	2.56e-07
13397	SYNGAP1-AS1	-1.30497	0.0105697	0.0147486
11197	SDS	-1.3046	0.000404762	0.000679003
13431	HSD17B10	-1.30454	0.0105198	0.0146845
12046	AL355999.1	-1.30428	0.00206535	0.0032035
15254	CRIM1-DT	-1.30428	0.0571229	0.0700905
15589	ENPP4	-1.30407	0.0801636	0.0956599
15849	AC006504.1	-1.30404	0.0991724	0.116502
8747	TSPAN31	-1.30387	1.37e-06	2.95e-06
9124	SCN1B	-1.30386	2.94e-06	6.14e-06
10291	AC007099.1	-1.30368	6.3e-05	0.000115041
15340	PYGM	-1.3036	0.0641307	0.0779434
4300	ATP5F1D	-1.30338	6.75e-15	2.96e-14
15649	AC117480.1	-1.30335	0.0823999	0.0981367
15456	PNMA3	-1.30272	0.0688038	0.0830998
14658	LINC01270	-1.30244	0.0375414	0.0476147
8059	SH3BGRL3	-1.30206	2.21e-07	5.15e-07
10666	F2RL1	-1.30164	0.00014749	0.000258976
15452	CHRAC1	-1.30162	0.0700827	0.0845027
11632	ZNF816	-1.30148	0.000926768	0.00149315
12080	LINC01772	-1.30141	0.00222385	0.00343711
9000	SSPO	-1.30138	2.49e-06	5.21e-06
15396	FKBP6	-1.30133	0.0649817	0.0788344
11111	ST7-AS1	-1.30105	0.000311935	0.000529401
10346	AF274853.1	-1.30102	7.33e-05	0.000132768
15489	BTLA	-1.30064	0.0713369	0.0859044
13606	CARD14	-1.30021	0.0131766	0.0181042
8068	AAR2	-1.3002	2.15e-07	5.02e-07
9578	TPGS1	-1.3001	1.25e-05	2.45e-05
15624	AL356055.1	-1.29993	0.0804353	0.0959657
15388	LINC01547	-1.2999	0.0647996	0.0786543
13758	OSCAR	-1.29982	0.0147586	0.0200935
8896	ATP5MC1	-1.29952	2.1e-06	4.43e-06
14142	AL391832.2	-1.2995	0.0226404	0.0298435
9742	WDR77	-1.29942	1.95e-05	3.76e-05
15619	AC103770.1	-1.29919	0.0827286	0.0984885
12450	LINC01410	-1.29919	0.00373771	0.0055976
7408	SNHG18	-1.29903	2.32e-08	5.88e-08
9088	B4GALT6	-1.29874	3.04e-06	6.34e-06
12342	AF131215.5	-1.29845	0.0027956	0.00425891
8097	RFXAP	-1.29841	2.51e-07	5.82e-07
12440	TBILA	-1.29841	0.00351603	0.00528378
11550	SF3B5	-1.29831	0.000840352	0.00135942
13829	ENTPD2	-1.29831	0.017517	0.0235543
16037	AL118558.4	-1.2983	0.122099	0.141324
16028	TRPV5	-1.29805	0.121234	0.140428
14132	GPRIN2	-1.29798	0.0223273	0.0294639
15841	ERMN	-1.29793	0.098165	0.115398
13327	AL162231.1	-1.29779	0.00966556	0.0135811
8841	RHOF	-1.29765	1.77e-06	3.76e-06
5108	PSMB9	-1.29751	8.43e-13	3.1e-12
14852	LINC01348	-1.29723	0.0416818	0.0524327
11375	TMCO6	-1.29719	0.000566554	0.000936735
14922	LINC01250	-1.29698	0.0423929	0.053252
11887	SOX8	-1.29669	0.00132507	0.00210267
13558	AC005726.3	-1.29645	0.0126915	0.0174911
12235	AF131215.4	-1.29635	0.0024929	0.00382516
7845	ZNF45	-1.296	8.66e-08	2.09e-07
13689	C9orf170	-1.29557	0.0141218	0.019291
15777	JSRP1	-1.29542	0.0928728	0.109569
9452	GMFB	-1.2954	8.84e-06	1.76e-05
14293	AP002954.1	-1.2952	0.0273752	0.0356182
5539	IMPDH1	-1.29494	7.32e-12	2.49e-11
15746	GALR1	-1.29491	0.0899056	0.106372
6398	SNX17	-1.29483	4.55e-10	1.34e-09
10773	MYH13	-1.29483	0.000182421	0.000317363
6263	AC087741.1	-1.29477	2.64e-10	7.93e-10
15331	AIM2	-1.29458	0.063263	0.0769938
13750	GTF3C6	-1.29458	0.01585	0.0214561
13556	DIRC3-AS1	-1.29444	0.0126624	0.0174553
15494	SLC8A2	-1.29401	0.0738031	0.0886689
8157	TRIM73	-1.29395	2.63e-07	6.08e-07
13110	AP002433.2	-1.29391	0.00734716	0.0105266
11956	AC096577.1	-1.29383	0.00179048	0.00279686
14373	ELAVL3	-1.29372	0.0273021	0.0355301
13416	SLAMF7	-1.29366	0.01007	0.0141028
12743	NOTCH2NLA	-1.29336	0.00454239	0.00671249
15846	LINC02026	-1.29326	0.0989473	0.116266
13543	LINC00971	-1.29324	0.0123316	0.0170293
15891	AC073115.1	-1.29323	0.103909	0.121692
11604	SILC1	-1.29317	0.000828612	0.00134147
8740	AC005306.1	-1.29316	1.22e-06	2.63e-06
8213	PEX5	-1.293	2.86e-07	6.58e-07
13859	BAIAP2-DT	-1.29299	0.0176764	0.0237533
13555	LINC02307	-1.2928	0.0127252	0.0175328
9461	CBLN3	-1.29278	8.73e-06	1.73e-05
8236	SCX	-1.29232	3.12e-07	7.13e-07
7048	TRADD	-1.29184	6.07e-09	1.63e-08
10185	ANKRD13B	-1.2916	4.46e-05	8.27e-05
16305	LINC02647	-1.29133	0.158025	0.179109
10038	C11orf68	-1.29132	3.92e-05	7.31e-05
12053	LINC00621	-1.29107	0.00197026	0.00306338
15614	HAPLN4	-1.29073	0.0794581	0.0949027
10866	PLAAT4	-1.29064	0.000221186	0.000381789
13142	AC139149.1	-1.29051	0.00760873	0.010873
11551	PJA1	-1.29046	0.000774622	0.00125951
16307	TRIM50	-1.2904	0.158314	0.179426
7538	RBM4B	-1.29037	3.22e-08	8.06e-08
11099	TMSB15B	-1.29033	0.000366347	0.00061733
7452	SPATC1L	-1.29031	2.65e-08	6.69e-08
10752	AL035071.2	-1.28986	0.000160561	0.000281136
4063	PGRMC2	-1.28957	1.5e-15	6.97e-15
12197	C17orf99	-1.2894	0.00246845	0.00379012
9724	RSKR	-1.28934	1.62e-05	3.15e-05
13302	LINC00499	-1.28932	0.00933965	0.0131597
11434	HOXA-AS2	-1.28928	0.000571791	0.000945143
10537	GMPPB	-1.28922	0.000101938	0.000181805
15478	AC119396.2	-1.2891	0.0704363	0.0848925
15150	LINC00870	-1.28892	0.0534357	0.0659076
12116	ATP5PF	-1.28878	0.00217257	0.00336119
11155	ZMYND15	-1.28873	0.00038143	0.000641531
9220	PSMB8	-1.28872	5.04e-06	1.02e-05
10522	AL096870.8	-1.28872	0.000100499	0.00017934
12362	RFPL1S	-1.28863	0.00303804	0.00460166
13686	AC008764.8	-1.28851	0.0148162	0.0201587
14015	INE1	-1.28844	0.0210989	0.0279888
10211	CMTM1	-1.28839	4.41e-05	8.17e-05
15064	PLA2G7	-1.28824	0.0488624	0.0606424
7266	MIEF1	-1.28793	1.35e-08	3.5e-08
15194	HSD17B6	-1.28786	0.0563897	0.0692771
11573	DERL3	-1.28761	0.000795333	0.0012902
3844	RABGGTB	-1.28758	3.21e-16	1.57e-15
15964	CFP	-1.28746	0.114685	0.133427
11684	C4orf47	-1.28723	0.0009767	0.00156914
15320	AC092353.1	-1.28691	0.0615613	0.0750888
2976	CCDC107	-1.28683	3.07e-19	1.94e-18
15314	AC024563.1	-1.28657	0.0614936	0.0750159
15917	HCN2	-1.28638	0.108899	0.127154
15086	NOTUM	-1.2863	0.0499168	0.0618689
13448	LINC02206	-1.28598	0.0109221	0.0152153
15268	CACNG4	-1.2859	0.0595999	0.0728815
8292	ZFPL1	-1.28586	3.77e-07	8.56e-07
8835	TLR1	-1.28559	1.71e-06	3.64e-06
11126	HFE	-1.2853	0.00038401	0.000645637
14395	MORC2-AS1	-1.28492	0.0279409	0.0362912
13708	AC022523.1	-1.28492	0.0149026	0.020266
11895	STARD4	-1.2846	0.00149681	0.00236038
16323	ADGRF4	-1.28453	0.160153	0.181378
8496	FAM8A1	-1.28416	7.16e-07	1.59e-06
13042	POLR3G	-1.28412	0.00686647	0.00987638
11022	AC002072.1	-1.28385	0.000290524	0.000494858
15326	RANBP3L	-1.28345	0.0633495	0.0770891
8232	ROGDI	-1.28317	3.16e-07	7.22e-07
15091	ZNF599	-1.28299	0.051174	0.0633307
9903	SOD3	-1.2829	2.43e-05	4.63e-05
9748	RBP5	-1.28285	1.69e-05	3.29e-05
10623	AC023790.2	-1.28277	0.000107816	0.00019194
13850	SLC35F6	-1.28267	0.0176547	0.0237276
8642	RNF187	-1.28259	1.1e-06	2.39e-06
10757	AC007285.1	-1.28256	0.000176701	0.000307813
13109	AC010168.2	-1.28248	0.00748015	0.0107023
8698	AL513314.2	-1.28247	1.14e-06	2.47e-06
13417	AC046130.2	-1.28222	0.0104527	0.0145984
13440	B4GAT1	-1.28209	0.0109367	0.0152334
7052	CD81	-1.28194	6.79e-09	1.81e-08
15637	AL513210.1	-1.28187	0.0814719	0.0971468
15115	RENBP	-1.2816	0.0519382	0.0641958
11592	FUZ	-1.28152	0.000838858	0.00135712
10907	PDCD2L	-1.28115	0.000255335	0.000437442
14841	KIF26A	-1.28112	0.0437348	0.0548163
11785	LINC02767	-1.28097	0.00130247	0.0020689
12048	B9D2	-1.28097	0.00203272	0.00315525
15659	LINC01397	-1.28091	0.0862585	0.10245
10523	COQ10A	-1.28083	9.89e-05	0.000176691
5419	C5orf24	-1.28078	3.89e-12	1.35e-11
3207	NT5C	-1.28062	2.29e-18	1.35e-17
11760	COX6B1	-1.28058	0.00130677	0.00207537
12530	AC015982.2	-1.28054	0.00364458	0.00546556
8708	AC068282.1	-1.28041	1e-06	2.19e-06
16166	AC130324.1	-1.28038	0.139432	0.159542
6369	MAT2B	-1.2801	4.2e-10	1.24e-09
11041	LINC01719	-1.27962	0.000313123	0.000531225
14240	AC018413.1	-1.27955	0.0246116	0.0322782
8999	AC027601.6	-1.27953	2.56e-06	5.36e-06
13438	EIF5A2	-1.27937	0.0110704	0.0154036
15931	ATP6V1FNB	-1.27933	0.108171	0.126351
8320	CXorf56	-1.27907	4.08e-07	9.24e-07
14330	ZNF396	-1.27887	0.028168	0.0365684
9420	RNASEH2C	-1.27881	8.47e-06	1.69e-05
11043	AC105942.1	-1.27871	0.000301407	0.000512323
13453	CD300LF	-1.27865	0.0105831	0.014764
10512	SH2D2A	-1.27863	9.57e-05	0.000171165
11541	SLC16A9	-1.27851	0.00079024	0.00128245
15301	AC105339.3	-1.27842	0.0612303	0.0747191
15715	HMSD	-1.27828	0.0889107	0.105306
5639	ARL16	-1.27784	1.23e-11	4.1e-11
10720	MEI1	-1.27766	0.000165241	0.000288845
13452	AP002490.1	-1.2774	0.0111612	0.0155184
10427	AC245452.1	-1.277	8.59e-05	0.0001545
15514	AL513327.1	-1.27651	0.0750511	0.09007
7163	PPFIA3	-1.27637	9.41e-09	2.47e-08
11235	CHCHD7	-1.27627	0.000461309	0.00076863
15654	CDH7	-1.27622	0.0855904	0.101695
7014	NRSN2	-1.2762	4.92e-09	1.33e-08
14986	AL139339.1	-1.27615	0.0453208	0.0566563
9334	AP000926.2	-1.27611	6.63e-06	1.34e-05
14377	MAD2L2	-1.27609	0.0293261	0.0379666
14669	AL031668.2	-1.27586	0.0367371	0.0467085
5174	INPP5E	-1.27583	1.15e-12	4.19e-12
7672	AC016821.1	-1.27577	5.7e-08	1.39e-07
16343	NREP-AS1	-1.27542	0.163042	0.184293
15591	CNGB1	-1.27527	0.0801134	0.0956121
9042	TNFSF4	-1.27525	2.79e-06	5.82e-06
12226	IFITM2	-1.27493	0.0026145	0.00399863
11869	AC025171.4	-1.27484	0.00156216	0.00245763
12401	SLC17A7	-1.27483	0.00326685	0.00492632
13078	AL512274.1	-1.27474	0.00761409	0.010879
8256	PLCB2	-1.27463	3.11e-07	7.11e-07
10495	AC005920.2	-1.27437	9.5e-05	0.00016998
12044	SLC2A14	-1.27423	0.00187051	0.00291555
11642	EGR2	-1.27407	0.000917915	0.00147927
11516	LINC01050	-1.27388	0.000777309	0.00126333
15913	TM4SF19-AS1	-1.27382	0.106125	0.124155
15644	CLEC12A	-1.27375	0.0848564	0.10088
15766	ADAMDEC1	-1.27365	0.093263	0.109967
596	CEMIP	-1.27327	1.21e-37	3.8e-36
7139	SMIM13	-1.27316	9.6e-09	2.52e-08
15208	KIRREL3-AS1	-1.27315	0.056568	0.0694825
14586	AC104066.4	-1.27258	0.0337909	0.0432356
11886	TLR4	-1.27246	0.00144654	0.00228534
12231	E2F8	-1.27236	0.0025656	0.00392898
10545	MRPL24	-1.2718	0.000105576	0.000188095
9341	PCDHGA10	-1.27175	6.77e-06	1.36e-05
8174	ADIPOR1	-1.27169	2.98e-07	6.85e-07
12934	CCDC154	-1.27159	0.00648547	0.00936002
7520	EMB	-1.27127	3.29e-08	8.21e-08
13657	DNAH11	-1.27083	0.0143652	0.0195977
13227	AC087521.2	-1.27075	0.00932413	0.0131388
10406	POLR2J	-1.27046	7.05e-05	0.000128076
11908	AC116903.2	-1.27041	0.00144473	0.00228268
13551	MRC1	-1.27035	0.0127838	0.0176019
11034	AL049779.4	-1.27029	0.000296008	0.000503558
13354	PIM2	-1.27014	0.0096323	0.0135364
7999	LACTB2	-1.26996	1.68e-07	3.94e-07
10822	AL512603.2	-1.26993	0.000202378	0.000350714
11829	AC012435.3	-1.26981	0.00136499	0.00216308
6888	EPDR1	-1.2698	3.6e-09	9.83e-09
7815	PXMP4	-1.26977	8.29e-08	2e-07
7423	LAMTOR1	-1.26975	2.43e-08	6.16e-08
15415	AP001033.2	-1.26931	0.0684087	0.0826568
15458	AP001977.1	-1.26923	0.0710748	0.0856163
15408	KCNK12	-1.26911	0.067145	0.0813009
5808	DSEL	-1.26907	2.92e-11	9.44e-11
15120	TTC29	-1.26902	0.0521943	0.0644742
15445	CASC11	-1.2689	0.0701226	0.0845454
16355	AC093458.1	-1.26859	0.165237	0.186521
9878	DNASE1L1	-1.26853	2.69e-05	5.1e-05
13128	RALY-AS1	-1.26843	0.00824985	0.0117114
5363	KCTD7	-1.26822	3.17e-12	1.11e-11
8342	GHDC	-1.26813	4.84e-07	1.09e-06
15144	AL355310.1	-1.26797	0.0553427	0.0680714
13516	AL033543.1	-1.26791	0.0120641	0.0166822
12384	C11orf95	-1.2675	0.00330197	0.00497727
10197	SLC15A3	-1.26745	5.05e-05	9.3e-05
10839	ASAH2B	-1.26726	0.000208788	0.000361254
11952	MTLN	-1.26713	0.0017166	0.00268841
12253	AC009950.1	-1.267	0.00269045	0.00410842
15999	ATP4B	-1.26696	0.117245	0.136186
13895	NMUR1	-1.26676	0.0186979	0.0250058
6078	SAP25	-1.26672	1e-10	3.1e-10
10067	AC110285.2	-1.26662	3.87e-05	7.21e-05
15416	LINC02352	-1.26651	0.0683377	0.0825848
13591	MARVELD3	-1.26647	0.0133222	0.0182881
15915	AC004875.1	-1.26646	0.10623	0.124254
15339	NWD2	-1.26638	0.0636194	0.0773823
7839	H1FX-AS1	-1.26631	1.02e-07	2.44e-07
15947	RTN4R	-1.26627	0.110293	0.128622
10568	AMOT	-1.26573	9.85e-05	0.000176011
9232	CD200	-1.2655	4.51e-06	9.21e-06
15521	LINC02196	-1.26512	0.075786	0.0908646
11301	RAB36	-1.26477	0.000540062	0.000894672
13609	FBXO48	-1.26453	0.0130869	0.0179954
12179	LINC02126	-1.26398	0.00235541	0.00362816
12458	AC022509.2	-1.26385	0.00364621	0.00546755
15178	KCNC1	-1.26341	0.0556242	0.068404
12913	ZNF311	-1.26305	0.00610088	0.0088404
15570	ZFAND2A	-1.26304	0.0787424	0.0941019
11431	FTCD	-1.26295	0.000619502	0.00101906
9105	MEG9	-1.26293	3.79e-06	7.82e-06
15916	AL353748.3	-1.26285	0.109729	0.128044
6898	PTGES2	-1.2627	4.05e-09	1.1e-08
11643	PDE1B	-1.26242	0.000892106	0.00143953
9858	SNPH	-1.26215	2.46e-05	4.69e-05
15941	LINC00930	-1.26202	0.109491	0.127789
14750	BMP8B	-1.26199	0.0398642	0.0503424
11981	TM2D2	-1.26195	0.00190916	0.00297273
14371	AL031709.1	-1.26188	0.0294489	0.038115
10080	RNF6	-1.26176	3.76e-05	7.01e-05
15182	AL590560.3	-1.26168	0.0559471	0.068774
12920	DPYSL5	-1.26145	0.00619562	0.00896589
13407	REEP1	-1.26123	0.0106735	0.0148868
9505	RPL27	-1.26111	1.04e-05	2.05e-05
15662	LRFN2	-1.26093	0.0866145	0.10282
13198	STUM	-1.2609	0.00858715	0.0121516
8578	CEP131	-1.26087	8.72e-07	1.91e-06
12775	LINC02391	-1.26073	0.00467573	0.00689755
13444	CD68	-1.26055	0.0108324	0.0150938
9159	C16orf89	-1.26043	4.14e-06	8.51e-06
14304	LINC01559	-1.26041	0.0283125	0.0367458
5887	SLC17A9	-1.26032	3.56e-11	1.14e-10
11631	ZNF385A	-1.26011	0.000964118	0.00154946
3400	FGD5-AS1	-1.25977	1.13e-17	6.27e-17
14452	THEM6	-1.25925	0.0297012	0.038407
12017	HEIH	-1.25895	0.00217106	0.00335912
12688	TIGD7	-1.25882	0.00493642	0.00725638
7459	PAQR3	-1.25873	2.12e-08	5.39e-08
6729	FAM219B	-1.25871	1.82e-09	5.11e-09
10061	HCN3	-1.25858	3.53e-05	6.61e-05
12507	AC025774.1	-1.25858	0.00389728	0.00582121
12396	MAMSTR	-1.25843	0.00355533	0.00533942
12469	AC103702.2	-1.25841	0.00364932	0.00547179
11158	SAXO2	-1.25812	0.000369445	0.000622212
15904	PI16	-1.25755	0.106218	0.124249
15318	AL137856.1	-1.25754	0.0621173	0.0757077
5544	LINC01089	-1.25745	7.49e-12	2.54e-11
14002	C1orf220	-1.25638	0.0211222	0.0280138
13294	ZNF732	-1.25638	0.0101062	0.0141482
11867	ST8SIA2	-1.25633	0.00138065	0.00218622
9955	SND1-IT1	-1.25624	2.9e-05	5.49e-05
13896	CDKN2A	-1.25623	0.0188715	0.0252235
10730	ELANE	-1.25598	0.000160842	0.000281601
15259	CCDC181	-1.25594	0.0588905	0.0720847
13484	AC012615.2	-1.25589	0.0113439	0.0157526
8109	IGFLR1	-1.25581	2.11e-07	4.92e-07
6922	SF3B4	-1.25573	4.15e-09	1.13e-08
9143	PIN1	-1.25534	4.28e-06	8.78e-06
12372	PHETA2	-1.25534	0.00318041	0.00480332
9506	MRPL57	-1.25494	9.49e-06	1.88e-05
15783	AC020659.1	-1.25494	0.094932	0.111808
14125	ALDH1B1	-1.25481	0.023567	0.0309776
10880	SEMA5B	-1.25477	0.000214282	0.00037035
9288	KLHL26	-1.25476	4.96e-06	1.01e-05
11675	MRPL9	-1.25468	0.00105423	0.00168805
8275	TMEM140	-1.25457	3.04e-07	6.96e-07
9804	NUDT14	-1.2544	2.11e-05	4.05e-05
7153	MIS12	-1.2543	1.03e-08	2.69e-08
13471	C6orf163	-1.25419	0.0125128	0.0172631
4224	EIF6	-1.25399	4.69e-15	2.08e-14
14470	AC022916.1	-1.25381	0.030248	0.0390602
15761	AC090515.4	-1.25345	0.0921317	0.108797
11526	AL391684.1	-1.25332	0.000774074	0.00125873
11230	ZNF213	-1.25327	0.00044137	0.000737113
10779	HCK	-1.2525	0.000178931	0.000311553
7683	SRPRB	-1.25241	5.91e-08	1.44e-07
15871	NANP	-1.25238	0.104724	0.122577
13570	AC016252.1	-1.25227	0.0129932	0.0178745
8671	MRPS2	-1.25216	1.13e-06	2.46e-06
15537	AC073648.7	-1.25205	0.0765167	0.0916644
15544	RIC3	-1.25199	0.0765623	0.0917013
8551	MCOLN2	-1.25175	8.38e-07	1.84e-06
11841	AC073842.2	-1.25172	0.0013373	0.00212135
9972	TFAP4	-1.25146	3.36e-05	6.3e-05
8510	AC012363.1	-1.25143	7.47e-07	1.65e-06
15424	MEP1A	-1.25124	0.0683485	0.0825925
7019	KIF1BP	-1.25119	5.38e-09	1.45e-08
15943	LINC01752	-1.25103	0.109898	0.128209
8203	SLC25A11	-1.25031	2.92e-07	6.71e-07
12863	HEXD-IT1	-1.24995	0.00529936	0.00774913
9379	AC010809.1	-1.24994	6.97e-06	1.4e-05
12204	AC005775.1	-1.24984	0.00253314	0.00388372
16116	FCRL1	-1.24965	0.130855	0.150537
9915	H2AFZ	-1.24921	3.01e-05	5.69e-05
15597	NUDT15	-1.24906	0.0796993	0.0951483
11085	ACKR4	-1.249	0.000364815	0.000615022
15520	AC011477.9	-1.249	0.0757588	0.0908378
13215	NGF	-1.24894	0.00874003	0.0123576
10006	LINC02795	-1.24885	3.14e-05	5.91e-05
10470	DGCR6L	-1.24878	0.000102172	0.000182205
9079	AC027279.1	-1.24875	3.24e-06	6.73e-06
9295	TRAF3IP3	-1.24865	5.99e-06	1.21e-05
10166	GNAS-AS1	-1.24825	5e-05	9.21e-05
14280	AC009365.1	-1.24808	0.026438	0.0345067
13123	LINC01992	-1.24797	0.00847265	0.0119995
7351	ZNF525	-1.24787	1.96e-08	5e-08
10959	GRHL1	-1.24772	0.000251496	0.000431283
15739	SLC25A4	-1.24759	0.0917982	0.108451
15699	AP000282.1	-1.2472	0.0891589	0.105573
11468	AC097500.1	-1.24708	0.00070096	0.00114541
14882	HOXB7	-1.24698	0.0454215	0.056767
14151	RORC	-1.24697	0.0245749	0.0322323
9686	TTC9	-1.24695	1.61e-05	3.13e-05
9080	C4orf33	-1.2469	3.33e-06	6.89e-06
15988	MPV17L2	-1.24685	0.115686	0.134509
8768	AGPAT1	-1.24652	1.49e-06	3.19e-06
13977	AC073842.1	-1.24619	0.0194135	0.0258944
15214	MYH7B	-1.24599	0.0568919	0.0698483
6268	SMN2	-1.24588	2.8e-10	8.38e-10
15879	RAB33A	-1.24573	0.104874	0.122737
7735	GSTP1	-1.24564	6.98e-08	1.69e-07
14541	METTL18	-1.24547	0.0323544	0.0415396
12582	ALG1L2	-1.24533	0.00432677	0.00641816
12513	CACNA2D4	-1.24531	0.00373419	0.00559278
13318	CX3CL1	-1.24514	0.00986405	0.0138423
10358	AGBL5	-1.24472	6.83e-05	0.000124167
14507	AC012065.3	-1.24417	0.0326771	0.0419222
11489	AC092598.1	-1.24372	0.000677736	0.0011093
15717	AL158835.1	-1.24346	0.0878029	0.104079
7871	MATR3.1	-1.24317	1.06e-07	2.53e-07
10926	AC077690.1	-1.24311	0.000234606	0.000403651
14988	AL513365.2	-1.24296	0.0459858	0.0573995
8390	FAHD2B	-1.24293	5.54e-07	1.24e-06
8605	CES4A	-1.24219	1.02e-06	2.23e-06
8858	PIGM	-1.24212	1.89e-06	4.01e-06
15979	SIGLEC8	-1.24203	0.114436	0.133154
7832	SNHG7	-1.24197	9.96e-08	2.39e-07
15924	OR7D2	-1.24187	0.10947	0.127773
9926	DYRK4	-1.24158	3.13e-05	5.9e-05
7943	SNRPC	-1.24145	1.38e-07	3.27e-07
6396	TRIB2	-1.24144	4.9e-10	1.44e-09
10284	TMLHE-AS1	-1.24134	6.01e-05	0.000109788
8734	MAP1S	-1.24126	1.33e-06	2.87e-06
9210	AC079140.6	-1.24119	4.05e-06	8.32e-06
11723	AC087672.2	-1.24111	0.0010463	0.00167563
8535	OTUD1	-1.24105	8.3e-07	1.82e-06
6281	SLC49A3	-1.241	2.64e-10	7.93e-10
14146	AC036108.3	-1.24087	0.023365	0.0307207
8761	AC015712.2	-1.24073	1.43e-06	3.07e-06
4370	DNAJB4	-1.24068	1.15e-14	4.96e-14
12093	CCL5	-1.24047	0.00215848	0.00334077
5164	WDR83OS	-1.24038	1.18e-12	4.29e-12
12169	FLVCR1-DT	-1.24033	0.00246367	0.0037831
14757	DOK2	-1.24	0.0400272	0.0505279
12720	PRKAG2-AS1	-1.23988	0.0049223	0.0072362
13910	RFK	-1.23985	0.0191323	0.0255538
9522	OSR1	-1.23941	1.12e-05	2.19e-05
7656	ALG1	-1.23932	4.79e-08	1.18e-07
6913	MRPS23	-1.23916	3.8e-09	1.04e-08
15275	LINC02257	-1.23861	0.0618492	0.0754006
13404	AL023882.1	-1.2384	0.0107425	0.0149762
11781	SLC11A1	-1.2383	0.00134966	0.00213986
12346	LBHD1	-1.23814	0.00294654	0.0044732
14358	DND1	-1.23794	0.0280054	0.0363699
3793	SH3BP5-AS1	-1.23761	2.2e-16	1.09e-15
2467	H1FX	-1.23736	2.15e-21	1.64e-20
7781	ZNF615	-1.23712	8.06e-08	1.94e-07
15601	AL121790.2	-1.23701	0.0807503	0.0963047
16121	KRT16	-1.23691	0.132308	0.152079
12268	GTF2A2	-1.23689	0.00273887	0.0041786
8467	PDGFA	-1.23679	7.58e-07	1.68e-06
15524	AC025259.3	-1.23678	0.0760346	0.0911276
12625	IL11	-1.23677	0.00375238	0.00561821
13918	COLCA2	-1.23662	0.0193175	0.025781
12926	ACKR1	-1.23596	0.00685873	0.00986613
12980	AP003059.2	-1.2359	0.0063572	0.00918409
6843	PUF60	-1.23553	3.06e-09	8.39e-09
15499	AL360091.3	-1.2355	0.0742097	0.0891002
15681	AC011477.2	-1.23548	0.0878162	0.104089
13291	GPR82	-1.23531	0.0105655	0.0147449
8936	TMEM14A	-1.23524	2.21e-06	4.65e-06
4865	GLI4	-1.23521	2.45e-13	9.45e-13
13938	MED18	-1.23519	0.019799	0.0263729
15409	LINC01814	-1.23485	0.0682215	0.082455
16036	RNASEH2A	-1.23442	0.123457	0.142763
5793	DPF2	-1.2343	2.93e-11	9.45e-11
15584	AC007406.5	-1.2342	0.0795606	0.0950129
10777	ATP5PB	-1.23414	0.000190969	0.00033165
9458	PTPN7	-1.23413	8.3e-06	1.65e-05
15621	FAM167A-AS1	-1.2339	0.0815081	0.0971838
3770	SERF2	-1.23367	2.04e-16	1.02e-15
14561	GATA5	-1.23358	0.0329623	0.0422592
8125	FHL3	-1.23346	2.45e-07	5.68e-07
13788	ARHGAP29-AS1	-1.23334	0.0165426	0.0223146
11430	BOLA1	-1.23331	0.000629345	0.00103407
9963	GUCA1B	-1.23325	3.35e-05	6.3e-05
15406	DAPK1-IT1	-1.23285	0.0678382	0.0820395
12778	C20orf187	-1.23285	0.0054037	0.00789245
15522	DUSP28	-1.23272	0.075321	0.0903409
8400	MRPL2	-1.23255	6.14e-07	1.37e-06
9849	MGAT3	-1.23254	2.72e-05	5.15e-05
12609	TYROBP	-1.23245	0.00426545	0.00633423
13897	LINC00670	-1.2324	0.0183388	0.0245659
9168	TEX261	-1.23218	4.27e-06	8.75e-06
9401	TAF1A	-1.23214	7.57e-06	1.51e-05
15390	CFAP74	-1.23204	0.0669894	0.0811335
9198	AC127035.1	-1.23202	4.81e-06	9.81e-06
9208	UQCRB	-1.23192	5.2e-06	1.05e-05
15772	C1orf61	-1.2319	0.0942686	0.11109
10099	FAM234B	-1.23138	4.25e-05	7.88e-05
14516	TAS2R46	-1.23133	0.0329561	0.042255
7723	GLIPR1	-1.23105	6.26e-08	1.53e-07
14908	AC097634.3	-1.23104	0.0420491	0.0528593
13996	AC009948.2	-1.23088	0.0211032	0.0279906
9667	SMPD1	-1.23086	1.74e-05	3.38e-05
12242	MYOZ3	-1.23074	0.00258142	0.0039516
13390	SPATA9	-1.23036	0.0105682	0.0147476
6307	MEN1	-1.23034	3e-10	8.96e-10
15760	DGCR6	-1.2303	0.0909083	0.107488
2165	YPEL3	-1.23017	6.83e-23	5.92e-22
9483	TMEM25	-1.23012	9.06e-06	1.8e-05
15392	AC253572.2	-1.23005	0.0673018	0.0814697
2341	ZADH2	-1.22997	5.62e-22	4.51e-21
10060	XRCC3	-1.22995	3.51e-05	6.57e-05
10918	GPR183	-1.22987	0.000220491	0.00038066
15203	GRIN3A	-1.22981	0.0566471	0.0695706
16165	APOC1	-1.22981	0.138692	0.158801
12911	TCEANC	-1.22972	0.00662219	0.00954776
15171	PCOLCE-AS1	-1.22956	0.055228	0.0679436
14362	ATP2C2-AS1	-1.22929	0.0297312	0.0384379
13202	LINC02367	-1.22894	0.00854033	0.012088
9727	ZNF703	-1.22886	2.09e-05	4.01e-05
14328	B3GNT7	-1.22882	0.0277406	0.0360585
6194	NUSAP1	-1.22869	1.93e-10	5.85e-10
6845	FAM13A-AS1	-1.22857	2.83e-09	7.8e-09
15598	SRXN1	-1.22855	0.0790783	0.0944912
12091	C1orf56	-1.22839	0.00215041	0.0033291
11916	PLAC8L1	-1.22801	0.00169907	0.00266229
10634	TMEM100	-1.228	0.000130286	0.000230215
1745	GLI1	-1.22793	1.4e-25	1.51e-24
10030	TMEM218	-1.22737	3.75e-05	7e-05
10353	FAM111A-DT	-1.2273	7.83e-05	0.000141501
6372	COLCA1	-1.22726	4.36e-10	1.28e-09
11496	OVGP1	-1.22711	0.000684572	0.00112009
15685	GADL1	-1.22711	0.0881447	0.104452
11432	PSMG3-AS1	-1.22681	0.000658532	0.00107975
8401	CCT6B	-1.22665	5.56e-07	1.25e-06
16413	IRX5	-1.22653	0.179258	0.201334
9749	TAF9	-1.22652	1.93e-05	3.72e-05
5681	LGALS1	-1.22643	1.41e-11	4.66e-11
13475	BEND4	-1.22625	0.0114957	0.0159456
14714	AC020741.1	-1.2262	0.0400661	0.0505667
15357	GCNT7	-1.22617	0.0646863	0.0785423
15197	S100A2	-1.22594	0.0583064	0.0714257
11401	SLC5A4-AS1	-1.22554	0.000672228	0.00110096
10424	ST6GALNAC2	-1.22553	8.42e-05	0.000151584
15475	ANKRD37	-1.22546	0.0722124	0.0868358
9021	NUF2	-1.2254	3.22e-06	6.7e-06
8449	AC005856.1	-1.22535	5.76e-07	1.29e-06
10055	ZBED5-AS1	-1.22514	3.69e-05	6.89e-05
15852	AC007610.1	-1.22512	0.103585	0.121365
7176	HCLS1	-1.22497	7.4e-09	1.96e-08
13865	TMEM256	-1.22488	0.0180022	0.0241465
9429	ZBTB14	-1.22484	8.83e-06	1.75e-05
2811	APBB3	-1.22457	5.94e-20	3.97e-19
10241	DICER1-AS1	-1.2243	6.01e-05	0.00010995
12801	MAP3K14-AS1	-1.22422	0.00565118	0.00823145
10533	TRIM45	-1.22421	0.000116541	0.000206746
11833	FEM1A	-1.22417	0.00143328	0.00226516
16247	THAP10	-1.22406	0.150407	0.171149
15750	ODC1-DT	-1.22405	0.0912946	0.107904
10124	C9orf147	-1.22403	4.56e-05	8.43e-05
9859	TMEM11	-1.22399	2.25e-05	4.31e-05
15836	UQCRHL	-1.22398	0.101547	0.119105
15994	AC092431.1	-1.22397	0.118477	0.137498
5294	TATDN3	-1.22374	2.06e-12	7.35e-12
7381	ZNF667-AS1	-1.22366	2e-08	5.1e-08
7192	TMEM18	-1.2235	1.17e-08	3.04e-08
13847	AC007991.3	-1.22335	0.0175114	0.0235485
2559	RASSF4	-1.22334	6.13e-21	4.49e-20
12136	B3GAT1	-1.22318	0.0022537	0.00347922
12559	AC097658.2	-1.22302	0.00411969	0.00613237
13531	HSD17B8	-1.22298	0.0130499	0.0179485
5196	TXNDC5	-1.22294	1.53e-12	5.54e-12
6707	PCBP1	-1.22291	1.98e-09	5.54e-09
12322	MED11	-1.22291	0.00299299	0.00453895
11880	PCYOX1L	-1.22284	0.00143394	0.00226601
10841	TAX1BP3	-1.22281	0.000210195	0.000363488
9545	APH1A	-1.22247	1.23e-05	2.42e-05
12016	LINC01197	-1.22239	0.0018992	0.0029578
5150	ENO2	-1.22236	1.07e-12	3.89e-12
12516	AC108134.3	-1.22212	0.003892	0.00581425
10651	GLB1L2	-1.22196	0.000147858	0.000259549
15928	AC245140.3	-1.22196	0.111279	0.12969
8315	CCDC59	-1.22194	4.16e-07	9.4e-07
4313	AC073111.4	-1.22186	7.39e-15	3.23e-14
9350	RTL5	-1.2216	7.67e-06	1.53e-05
11138	TREH	-1.22149	0.000366185	0.000617165
11786	AC009065.4	-1.22146	0.00141482	0.00223713
6231	ZNF286A	-1.22128	2.26e-10	6.8e-10
12518	AL592295.3	-1.22117	0.00392798	0.00586425
14739	TAL1	-1.22115	0.0393704	0.0497827
6410	USF1	-1.22113	5.07e-10	1.49e-09
4478	PPIH	-1.22112	2.32e-14	9.69e-14
13653	AC078909.1	-1.221	0.0142114	0.0194106
12555	CDCA7	-1.22086	0.00449568	0.00664818
5940	CRELD1	-1.22073	5.32e-11	1.68e-10
14665	EFCAB12	-1.21987	0.0384479	0.0486951
7318	DNAJA2	-1.21972	1.75e-08	4.48e-08
11594	TOB1-AS1	-1.21967	0.000841135	0.00136045
12869	AC008752.1	-1.21939	0.00612949	0.00887705
14649	SUSD3	-1.21928	0.0359755	0.0458273
11002	PIPOX	-1.21917	0.000275543	0.000470496
7462	MMP24	-1.21912	2.58e-08	6.51e-08
8620	ATRIP	-1.21902	1.04e-06	2.26e-06
6636	COA5	-1.21881	1.31e-09	3.72e-09
7215	FBXO4	-1.21873	1.2e-08	3.13e-08
7449	IRAK1	-1.21843	2.86e-08	7.18e-08
13856	AC008906.1	-1.21837	0.0177694	0.0238618
15648	CHRNB3	-1.21822	0.0848478	0.100877
15731	DGCR9	-1.21809	0.0909005	0.107486
7831	SUOX	-1.21795	9.59e-08	2.3e-07
10850	INMT	-1.21793	0.000233838	0.000402441
12892	TCEAL8	-1.21749	0.0063986	0.00924247
3048	SNRNP35	-1.21738	6.23e-19	3.84e-18
5186	LAT	-1.21734	1.35e-12	4.87e-12
12705	RANGRF	-1.2172	0.0048279	0.00710467
6376	SELENON	-1.21706	4.72e-10	1.39e-09
14309	RTL6	-1.21672	0.0284992	0.0369702
6452	CAMSAP3	-1.2165	5.95e-10	1.73e-09
10510	ZNF232	-1.21646	0.000111124	0.00019753
13707	AL031280.1	-1.2164	0.0150863	0.0205067
9678	FGF1	-1.21632	1.58e-05	3.08e-05
14486	DNAL4	-1.21616	0.0330399	0.04235
2404	PIGQ	-1.21607	1.1e-21	8.61e-21
7864	TOMM7	-1.21607	1e-07	2.41e-07
1865	BTN3A3	-1.21595	7.12e-25	7.16e-24
8774	PKN3	-1.21561	1.5e-06	3.22e-06
13766	RNF212B	-1.21535	0.0160134	0.021657
9994	MED31	-1.21499	3.41e-05	6.4e-05
14703	AC133919.1	-1.21479	0.0401048	0.0506033
8376	RAB1B	-1.2145	5.56e-07	1.25e-06
12540	AL512422.1	-1.2145	0.00408696	0.00608559
9980	POP5	-1.2143	3.34e-05	6.26e-05
11918	CAVIN3	-1.21428	0.00176765	0.0027635
5177	IRF8	-1.21414	1.34e-12	4.84e-12
11778	AL669970.3	-1.21397	0.00127232	0.00202342
15332	FNDC5	-1.21376	0.0636313	0.0773918
15896	EEF1AKMT4	-1.21371	0.106489	0.124526
11039	RPS19BP1	-1.21368	0.000315462	0.000534855
11752	OXSM	-1.21332	0.00134757	0.0021371
5850	SPATA33	-1.2133	3.39e-11	1.09e-10
10711	C12orf76	-1.21302	0.000162174	0.000283827
12446	IL22RA1	-1.21298	0.00387845	0.00579492
11420	AC011451.3	-1.21276	0.000673212	0.00110237
12119	UPK2	-1.21272	0.00242407	0.00372595
13876	SPRYD4	-1.21269	0.0185101	0.0247776
15889	MMP21	-1.21269	0.107296	0.125392
11046	CCDC97	-1.21262	0.000328833	0.000556768
13209	LINC02449	-1.21257	0.00967527	0.0135927
5921	CFAP410	-1.21255	5.31e-11	1.68e-10
14857	AL450326.1	-1.21251	0.0445521	0.0557698
15666	AC022182.1	-1.21242	0.0869584	0.10317
8517	GPR162	-1.21239	8.03e-07	1.77e-06
15383	AL137139.2	-1.21217	0.0668692	0.0809932
10417	AL139815.1	-1.21194	8.5e-05	0.00015285
8902	DDIT3	-1.21164	2.18e-06	4.6e-06
8189	LINC00960	-1.21161	2.64e-07	6.08e-07
10158	SETD6	-1.21154	4.74e-05	8.76e-05
11044	SDF2L1	-1.21151	0.000333529	0.000564362
14195	AL356804.1	-1.21135	0.0255506	0.0334394
15853	MBLAC1	-1.21135	0.103013	0.120726
[truncated: 27,625 more rows]

## Sheet: Table S6
Table S6 Markers of subtypes in CAFs
	p_val	avg_log2FC	pct.1	pct.2	p_val_adj	cluster	gene
MIR99AHG	1.33e-276	3.88883	0.913	0.229	3.94e-272	iCAF	MIR99AHG
EBF1	1.59e-208	3.53989	0.78	0.149	4.7e-204	iCAF	EBF1
SLIT3	2.07e-196	3.02548	0.78	0.134	6.13e-192	iCAF	SLIT3
ABCA10	6.69e-196	3.23946	0.795	0.194	1.98e-191	iCAF	ABCA10
COL14A1	1.21e-190	3.07795	0.762	0.139	3.59e-186	iCAF	COL14A1
CFH	1.9e-189	2.56795	0.878	0.301	5.62e-185	iCAF	CFH
FOXP2	1.04e-170	2.52791	0.79	0.206	3.08e-166	iCAF	FOXP2
SLIT2	8.74e-165	2.85122	0.721	0.138	2.59e-160	iCAF	SLIT2
CCDC80	1.93e-155	3.33569	0.656	0.119	5.72e-151	iCAF	CCDC80
NAV3	2.41e-150	3.01142	0.66	0.125	7.14e-146	iCAF	NAV3
CACNB2	7.05e-147	2.9886	0.639	0.111	2.09e-142	iCAF	CACNB2
HMCN1	1.98e-146	2.58242	0.675	0.123	5.87e-142	iCAF	HMCN1
CSGALNACT1	3.44e-145	2.60156	0.681	0.139	1.02e-140	iCAF	CSGALNACT1
FBLN1	1.25e-139	2.19343	0.733	0.187	3.72e-135	iCAF	FBLN1
ADGRB3	1.07e-138	3.02685	0.598	0.093	3.18e-134	iCAF	ADGRB3
ADAMTSL3	3.99e-137	3.04549	0.569	0.074	1.18e-132	iCAF	ADAMTSL3
ABCA9	2.66e-129	2.14921	0.652	0.128	7.88e-125	iCAF	ABCA9
ZFPM2	4.66e-129	1.79297	0.777	0.257	1.38e-124	iCAF	ZFPM2
CARMIL1	6.77e-128	2.15546	0.693	0.18	2.01e-123	iCAF	CARMIL1
ABCA6	3.52e-124	2.02538	0.673	0.168	1.04e-119	iCAF	ABCA6
DCLK1	9.82e-121	1.71394	0.703	0.176	2.91e-116	iCAF	DCLK1
ABI3BP	1.22e-120	1.45743	0.757	0.21	3.62e-116	iCAF	ABI3BP
NR2F2-AS1	2.12e-118	1.74465	0.747	0.216	6.27e-114	iCAF	NR2F2-AS1
STEAP2	4.74e-118	2.73174	0.54	0.086	1.41e-113	iCAF	STEAP2
BNC2	6.45e-116	1.56595	0.857	0.391	1.91e-111	iCAF	BNC2
IGF1	8.45e-116	4.69973	0.439	0.036	2.5e-111	iCAF	IGF1
PLCB1	1.1e-113	2.06399	0.678	0.194	3.26e-109	iCAF	PLCB1
NFIA	1.05e-112	1.43063	0.889	0.432	3.1e-108	iCAF	NFIA
PBX1	2.84e-110	1.55188	0.868	0.435	8.41e-106	iCAF	PBX1
CHRM3	8.4e-108	2.83583	0.505	0.083	2.49e-103	iCAF	CHRM3
KCNT2	2.01e-107	1.75259	0.709	0.227	5.94e-103	iCAF	KCNT2
LAMA2	1.73e-103	1.64041	0.815	0.415	5.14e-99	iCAF	LAMA2
CELF2	7.21e-103	1.62754	0.732	0.25	2.14e-98	iCAF	CELF2
CFAP69	2.45e-102	2.48764	0.549	0.124	7.26e-98	iCAF	CFAP69
ANK2	5.13e-101	1.35907	0.755	0.25	1.52e-96	iCAF	ANK2
FLRT2	4.43e-99	1.8228	0.599	0.146	1.31e-94	iCAF	FLRT2
TNXB	5.63e-99	1.40867	0.728	0.23	1.67e-94	iCAF	TNXB
NFIB	6e-99	1.68298	0.703	0.233	1.78e-94	iCAF	NFIB
TTTY14	1.24e-98	2.04483	0.554	0.121	3.68e-94	iCAF	TTTY14
ADGRD1	4.03e-97	3.06569	0.422	0.051	1.2e-92	iCAF	ADGRD1
PCDH7	8.19e-96	1.63255	0.691	0.224	2.43e-91	iCAF	PCDH7
PDE10A	1.53e-95	2.15211	0.625	0.193	4.53e-91	iCAF	PDE10A
RERG	4.67e-94	3.07535	0.428	0.058	1.38e-89	iCAF	RERG
EPHA3	1.85e-91	2.19498	0.515	0.109	5.47e-87	iCAF	EPHA3
PDE3A	2.94e-90	2.38201	0.491	0.101	8.72e-86	iCAF	PDE3A
SETBP1	2.73e-87	1.54752	0.71	0.274	8.08e-83	iCAF	SETBP1
ESYT2	2.81e-87	1.47935	0.691	0.247	8.33e-83	iCAF	ESYT2
FGF7	7.51e-86	1.87121	0.605	0.184	2.23e-81	iCAF	FGF7
DSCAML1	1.66e-85	2.60723	0.443	0.081	4.91e-81	iCAF	DSCAML1
FBN1	2.04e-85	1.53335	0.75	0.337	6.04e-81	iCAF	FBN1
UTY	1.22e-84	1.80338	0.592	0.174	3.63e-80	iCAF	UTY
PBX3	3.98e-83	1.46903	0.677	0.239	1.18e-78	iCAF	PBX3
C7	4.29e-83	3.38339	0.382	0.052	1.27e-78	iCAF	C7
COL15A1	4.62e-83	2.62592	0.422	0.068	1.37e-78	iCAF	COL15A1
ABCA8	7.5e-83	1.11311	0.793	0.326	2.22e-78	iCAF	ABCA8
COL4A4	1.53e-80	2.61309	0.442	0.088	4.53e-76	iCAF	COL4A4
CACNB4	3.67e-79	2.25568	0.437	0.083	1.09e-74	iCAF	CACNB4
PARD3B	5.82e-78	1.06726	0.873	0.477	1.72e-73	iCAF	PARD3B
C1orf21	7.58e-78	1.49444	0.616	0.21	2.25e-73	iCAF	C1orf21
GNA14	3.06e-77	1.93386	0.522	0.143	9.07e-73	iCAF	GNA14
EFEMP1	5.1e-77	2.96305	0.375	0.055	1.51e-72	iCAF	EFEMP1
MGP	7.73e-77	4.21294	0.32	0.028	2.29e-72	iCAF	MGP
MIR100HG	1.43e-76	1.34982	0.666	0.25	4.24e-72	iCAF	MIR100HG
AC124852.1	1.61e-75	3.41449	0.332	0.036	4.76e-71	iCAF	AC124852.1
ESR1	1.8e-74	2.02997	0.435	0.091	5.34e-70	iCAF	ESR1
SLC4A7	2.04e-74	1.33785	0.65	0.24	6.05e-70	iCAF	SLC4A7
ROR1	1.29e-73	1.44794	0.579	0.182	3.84e-69	iCAF	ROR1
FYN	3.26e-73	1.56863	0.545	0.169	9.66e-69	iCAF	FYN
C3	1.1e-72	2.05873	0.518	0.146	3.26e-68	iCAF	C3
SIK2	1.12e-72	1.35503	0.663	0.258	3.33e-68	iCAF	SIK2
NBEA	1.26e-72	1.24618	0.676	0.258	3.72e-68	iCAF	NBEA
DLC1	1.34e-71	1.08285	0.82	0.455	3.98e-67	iCAF	DLC1
COL8A1	1.41e-71	1.99157	0.44	0.097	4.17e-67	iCAF	COL8A1
FN1	9.14e-70	1.20165	0.559	0.17	2.71e-65	iCAF	FN1
ELMO1	2.25e-69	1.18793	0.604	0.215	6.66e-65	iCAF	ELMO1
SVEP1	3.33e-69	1.81246	0.578	0.205	9.86e-65	iCAF	SVEP1
PAK3	6.08e-69	2.59271	0.381	0.073	1.8e-64	iCAF	PAK3
CAB39L	8.94e-69	2.21375	0.395	0.079	2.65e-64	iCAF	CAB39L
TGFBR3	9.25e-69	1.37454	0.515	0.147	2.74e-64	iCAF	TGFBR3
SLC38A11	1.28e-68	2.08972	0.428	0.101	3.79e-64	iCAF	SLC38A11
MBNL1	9.56e-68	1.1875	0.809	0.439	2.83e-63	iCAF	MBNL1
RFX2	3.27e-66	1.19569	0.66	0.258	9.68e-62	iCAF	RFX2
MEIS1	3.31e-66	1.21276	0.702	0.303	9.82e-62	iCAF	MEIS1
ZNF423	3.48e-66	2.12529	0.384	0.077	1.03e-61	iCAF	ZNF423
MTUS1	4.27e-66	1.36397	0.492	0.136	1.27e-61	iCAF	MTUS1
PITPNC1	4.79e-66	1.55264	0.623	0.249	1.42e-61	iCAF	PITPNC1
SEMA3C	5.62e-66	2.7255	0.38	0.078	1.67e-61	iCAF	SEMA3C
PRRX1	9.25e-66	1.74975	0.455	0.117	2.74e-61	iCAF	PRRX1
PAM	1.22e-65	1.13229	0.737	0.373	3.61e-61	iCAF	PAM
COBLL1	2.55e-65	1.69259	0.428	0.101	7.55e-61	iCAF	COBLL1
CREB5	4.04e-65	2.00448	0.424	0.103	1.2e-60	iCAF	CREB5
LRP1	5e-65	1.15322	0.536	0.166	1.48e-60	iCAF	LRP1
MEIS2	4.39e-64	1.20449	0.661	0.276	1.3e-59	iCAF	MEIS2
ARHGAP15	5.84e-64	1.5995	0.469	0.128	1.73e-59	iCAF	ARHGAP15
MAGI3	9.56e-64	1.1292	0.683	0.29	2.83e-59	iCAF	MAGI3
SORBS1	4.68e-63	1.18517	0.583	0.21	1.39e-58	iCAF	SORBS1
DPYSL3	1.23e-62	1.01855	0.674	0.265	3.65e-58	iCAF	DPYSL3
COL3A1	1.54e-62	1.28609	0.81	0.483	4.55e-58	iCAF	COL3A1
MAN1A1	3.47e-62	1.19729	0.657	0.275	1.03e-57	iCAF	MAN1A1
ASPA	3.91e-62	2.58962	0.314	0.046	1.16e-57	iCAF	ASPA
PRKAG2	6.9e-62	1.70073	0.423	0.108	2.05e-57	iCAF	PRKAG2
MAMDC2	7.71e-62	1.67769	0.37	0.072	2.28e-57	iCAF	MAMDC2
TNRC6C	1.03e-61	1.29653	0.532	0.174	3.06e-57	iCAF	TNRC6C
BACH2	1.2e-61	1.58891	0.471	0.139	3.56e-57	iCAF	BACH2
LINC00278	2.92e-61	2.5554	0.347	0.067	8.66e-57	iCAF	LINC00278
PLD1	5.98e-61	1.30945	0.646	0.273	1.77e-56	iCAF	PLD1
SASH1	9.03e-61	1.14122	0.558	0.194	2.68e-56	iCAF	SASH1
SLC7A14-AS1	2.57e-60	2.39088	0.315	0.05	7.62e-56	iCAF	SLC7A14-AS1
COL4A3	1.01e-59	2.40321	0.352	0.073	2.99e-55	iCAF	COL4A3
PDLIM3	4.7e-59	1.25489	0.512	0.166	1.39e-54	iCAF	PDLIM3
GASK1A	1.34e-58	2.51275	0.305	0.047	3.98e-54	iCAF	GASK1A
USP9Y	8.1e-58	1.34167	0.529	0.182	2.4e-53	iCAF	USP9Y
AL445426.1	2.06e-57	2.421	0.304	0.048	6.1e-53	iCAF	AL445426.1
MYO1D	5.73e-57	1.03333	0.629	0.26	1.7e-52	iCAF	MYO1D
KCNIP1	6.39e-57	2.69154	0.308	0.053	1.89e-52	iCAF	KCNIP1
MID1	7.9e-57	1.17497	0.52	0.173	2.34e-52	iCAF	MID1
AC092691.1	8.71e-57	2.53318	0.313	0.055	2.58e-52	iCAF	AC092691.1
KLF12	3.74e-56	1.49948	0.452	0.136	1.11e-51	iCAF	KLF12
TMEM131L	5.88e-56	1.47106	0.468	0.152	1.74e-51	iCAF	TMEM131L
PRKCE	8.01e-56	1.08802	0.598	0.24	2.38e-51	iCAF	PRKCE
DANT2	2.12e-55	1.07755	0.65	0.288	6.29e-51	iCAF	DANT2
IGFBP4	5.63e-55	1.32458	0.439	0.128	1.67e-50	iCAF	IGFBP4
PHLDB2	8.18e-55	1.07517	0.573	0.219	2.42e-50	iCAF	PHLDB2
NFIX	9.89e-55	1.19134	0.407	0.109	2.93e-50	iCAF	NFIX
ARHGAP6	1.43e-54	1.03539	0.659	0.293	4.25e-50	iCAF	ARHGAP6
JAG1	2.61e-54	1.18988	0.4	0.104	7.73e-50	iCAF	JAG1
TRPC1	1.05e-53	1.13331	0.49	0.166	3.1e-49	iCAF	TRPC1
RUNX1T1	2.09e-53	1.08498	0.667	0.311	6.19e-49	iCAF	RUNX1T1
SPARCL1	7.64e-53	1.3943	0.4	0.108	2.27e-48	iCAF	SPARCL1
ZFP36L2	1.21e-52	1.17863	0.519	0.186	3.6e-48	iCAF	ZFP36L2
TRABD2B	1.22e-52	2.22833	0.351	0.085	3.61e-48	iCAF	TRABD2B
NHSL2	1.59e-52	2.10321	0.304	0.057	4.7e-48	iCAF	NHSL2
RGS7	2.81e-52	2.29332	0.314	0.063	8.34e-48	iCAF	RGS7
MBP	4.8e-52	1.59855	0.348	0.08	1.42e-47	iCAF	MBP
ZNF704	1.53e-51	1.46234	0.406	0.117	4.54e-47	iCAF	ZNF704
RGL1	3.79e-51	1.0198	0.464	0.155	1.12e-46	iCAF	RGL1
CMSS1	5.77e-51	1.39224	0.427	0.134	1.71e-46	iCAF	CMSS1
GSN	2.67e-50	1.13913	0.565	0.23	7.93e-46	iCAF	GSN
ADH1B	9.96e-50	1.78257	0.32	0.069	2.95e-45	iCAF	ADH1B
ARHGEF3	1.04e-49	1.07808	0.511	0.188	3.1e-45	iCAF	ARHGEF3
ABLIM1	1.25e-49	1.00652	0.561	0.23	3.7e-45	iCAF	ABLIM1
CYBRD1	1.99e-49	1.12119	0.37	0.095	5.9e-45	iCAF	CYBRD1
MIPOL1	2.64e-49	1.24908	0.427	0.133	7.83e-45	iCAF	MIPOL1
NRP1	3.69e-49	1.54409	0.395	0.117	1.09e-44	iCAF	NRP1
UST	5.39e-49	1.17521	0.507	0.194	1.6e-44	iCAF	UST
ARHGEF26	1.47e-48	1.86243	0.303	0.063	4.36e-44	iCAF	ARHGEF26
TENT5A	1.53e-48	1.28132	0.467	0.164	4.52e-44	iCAF	TENT5A
OAF	2.15e-48	1.59491	0.32	0.072	6.39e-44	iCAF	OAF
MAP3K20	3.05e-48	1.19942	0.472	0.165	9.03e-44	iCAF	MAP3K20
LINC01876	3.49e-48	1.5554	0.394	0.119	1.04e-43	iCAF	LINC01876
DCN	4.15e-48	1.13612	0.642	0.312	1.23e-43	iCAF	DCN
KLHL13	4.39e-48	1.8644	0.321	0.074	1.3e-43	iCAF	KLHL13
CD55	4.39e-48	1.76892	0.354	0.094	1.3e-43	iCAF	CD55
ANO6	4.7e-48	1.07315	0.525	0.203	1.39e-43	iCAF	ANO6
CAPS2	4.71e-48	1.55933	0.33	0.079	1.4e-43	iCAF	CAPS2
SPON1	5.5e-48	1.07895	0.53	0.205	1.63e-43	iCAF	SPON1
PLAGL1	5.96e-48	1.32196	0.453	0.158	1.76e-43	iCAF	PLAGL1
PPFIA2	6.42e-48	1.54746	0.378	0.109	1.9e-43	iCAF	PPFIA2
NOD1	4.72e-47	1.94388	0.307	0.068	1.4e-42	iCAF	NOD1
BCKDHB	5.32e-47	1.71257	0.397	0.128	1.58e-42	iCAF	BCKDHB
LRRK2	1.33e-46	1.14838	0.374	0.105	3.93e-42	iCAF	LRRK2
FAM13C	1.67e-46	1.66811	0.337	0.086	4.94e-42	iCAF	FAM13C
GEM	2.03e-46	1.38866	0.465	0.171	6.01e-42	iCAF	GEM
CDON	2.73e-46	2.18782	0.307	0.072	8.09e-42	iCAF	CDON
AC087477.2	3.94e-46	1.73825	0.302	0.067	1.17e-41	iCAF	AC087477.2
ASAP2	1.04e-45	1.14185	0.464	0.167	3.09e-41	iCAF	ASAP2
TBC1D12	1.36e-45	1.54696	0.38	0.117	4.03e-41	iCAF	TBC1D12
DOK6	2.18e-45	1.10639	0.408	0.129	6.47e-41	iCAF	DOK6
EYA4	2.27e-45	2.01096	0.327	0.085	6.72e-41	iCAF	EYA4
EML1	2.28e-45	1.08697	0.522	0.213	6.76e-41	iCAF	EML1
CDK17	5.05e-45	1.03209	0.522	0.208	1.5e-40	iCAF	CDK17
ITM2B	1.5e-44	1.17711	0.362	0.103	4.44e-40	iCAF	ITM2B
DHRS3	3.18e-44	1.67289	0.343	0.094	9.42e-40	iCAF	DHRS3
COL1A2	4.9e-44	1.1419	0.769	0.469	1.45e-39	iCAF	COL1A2
USP53	2e-43	1.48313	0.367	0.112	5.93e-39	iCAF	USP53
TGFBR2	2.04e-43	1.10468	0.474	0.184	6.04e-39	iCAF	TGFBR2
PDE4B	2.27e-43	1.50737	0.381	0.124	6.73e-39	iCAF	PDE4B
LRFN5	1.08e-42	1.29795	0.4	0.134	3.21e-38	iCAF	LRFN5
XYLT1	2.15e-42	1.14118	0.455	0.169	6.36e-38	iCAF	XYLT1
LRIG3	4.3e-42	1.10255	0.415	0.145	1.27e-37	iCAF	LRIG3
FGF14	6.13e-42	1.58564	0.303	0.075	1.82e-37	iCAF	FGF14
SNED1	8.54e-42	1.04018	0.637	0.316	2.53e-37	iCAF	SNED1
MMP2	1.37e-41	1.59052	0.339	0.101	4.05e-37	iCAF	MMP2
HEATR5A	7.18e-41	1.10641	0.412	0.144	2.13e-36	iCAF	HEATR5A
ZNF385B	2.59e-40	1.70326	0.327	0.095	7.68e-36	iCAF	ZNF385B
SLC25A27	8.57e-40	1.16845	0.37	0.123	2.54e-35	iCAF	SLC25A27
CTPS2	2.28e-39	1.39903	0.345	0.107	6.75e-35	iCAF	CTPS2
DYNC2LI1	5.1e-39	1.44464	0.321	0.093	1.51e-34	iCAF	DYNC2LI1
GATAD1	1.06e-38	1.23121	0.3	0.079	3.15e-34	iCAF	GATAD1
PROS1	1.93e-38	1.46589	0.31	0.088	5.73e-34	iCAF	PROS1
MAP2K5	5.42e-38	1.02927	0.438	0.169	1.61e-33	iCAF	MAP2K5
ME3	5.77e-38	1.16273	0.331	0.1	1.71e-33	iCAF	ME3
GUCY1A1	2.09e-37	1.41581	0.324	0.098	6.18e-33	iCAF	GUCY1A1
DLEU1	2.2e-36	1.20518	0.383	0.139	6.52e-32	iCAF	DLEU1
IFT43	1.04e-35	1.08815	0.357	0.123	3.08e-31	iCAF	IFT43
CA5B	1.27e-35	1.1608	0.328	0.104	3.75e-31	iCAF	CA5B
PLCL2	2.57e-35	1.0099	0.378	0.137	7.61e-31	iCAF	PLCL2
NLGN4Y	4.27e-33	1.29252	0.343	0.124	1.26e-28	iCAF	NLGN4Y
BCL6	4.11e-31	1.02203	0.34	0.122	1.22e-26	iCAF	BCL6
FILIP1	2.61e-30	1.11862	0.309	0.106	7.74e-26	iCAF	FILIP1
FAM171A1	7.29e-28	1.07414	0.32	0.12	2.16e-23	iCAF	FAM171A1
LINC01266	3.83e-26	1.06833	0.315	0.122	1.14e-21	iCAF	LINC01266
POSTN	3.89e-165	3.35676	0.667	0.116	1.15e-160	eCAF	POSTN
PRKG1	4.89e-160	1.95244	0.963	0.818	1.45e-155	eCAF	PRKG1
XIST	1.82e-149	3.26765	0.526	0.042	5.41e-145	eCAF	XIST
FOS	2.78e-131	2.62757	0.752	0.289	8.24e-127	eCAF	FOS
PSD3	8.67e-128	2.02901	0.87	0.659	2.57e-123	eCAF	PSD3
MUC1	7.8e-118	2.91235	0.675	0.246	2.31e-113	eCAF	MUC1
ADGRL3	1.27e-114	2.40038	0.759	0.386	3.77e-110	eCAF	ADGRL3
MUC5AC	4.58e-109	2.27898	0.775	0.388	1.36e-104	eCAF	MUC5AC
PDGFD	5.21e-107	3.996	0.411	0.046	1.54e-102	eCAF	PDGFD
IGHA1	8.14e-102	3.41754	0.403	0.046	2.41e-97	eCAF	IGHA1
UNC5C	1.62e-98	2.50145	0.758	0.497	4.8e-94	eCAF	UNC5C
BMP5	6.2e-96	4.37177	0.322	0.02	1.84e-91	eCAF	BMP5
NRG1	2.2e-83	2.84574	0.54	0.171	6.51e-79	eCAF	NRG1
ATP2A3	2.43e-82	2.79901	0.512	0.158	7.2e-78	eCAF	ATP2A3
SNHG25	9.94e-77	2.6279	0.561	0.227	2.95e-72	eCAF	SNHG25
SOX6	3.11e-72	2.76462	0.514	0.188	9.21e-68	eCAF	SOX6
JUND	7.98e-70	2.64404	0.569	0.267	2.37e-65	eCAF	JUND
ACTB	3.1e-66	2.39967	0.613	0.33	9.17e-62	eCAF	ACTB
FOSB	1.02e-65	2.90543	0.377	0.087	3.02e-61	eCAF	FOSB
EGR1	9.37e-63	2.50829	0.488	0.181	2.78e-58	eCAF	EGR1
ADAM28	8.57e-54	2.73666	0.433	0.16	2.54e-49	eCAF	ADAM28
CCN2	4.68e-52	2.41565	0.465	0.197	1.39e-47	eCAF	CCN2
AFF3	1.89e-47	2.85763	0.416	0.171	5.6e-43	eCAF	AFF3
ACTG1	5.27e-45	2.40444	0.437	0.193	1.56e-40	eCAF	ACTG1
PRDM1	1.08e-43	1.82384	0.391	0.136	3.21e-39	eCAF	PRDM1
CAPN8	2.79e-43	2.05482	0.494	0.256	8.28e-39	eCAF	CAPN8
PLPP1	6.07e-43	1.96377	0.581	0.377	1.8e-38	eCAF	PLPP1
LDLRAD4	1.64e-40	1.5469	0.638	0.481	4.85e-36	eCAF	LDLRAD4
JUN	5.14e-40	1.99601	0.459	0.227	1.52e-35	eCAF	JUN
TBX2	4.07e-39	2.02344	0.414	0.179	1.21e-34	eCAF	TBX2
PLPP3	1.33e-38	2.72796	0.439	0.229	3.94e-34	eCAF	PLPP3
ELF3	2.11e-38	2.36859	0.368	0.149	6.24e-34	eCAF	ELF3
PDZRN3	6.97e-37	1.58338	0.638	0.508	2.07e-32	eCAF	PDZRN3
EDIL3	1.47e-35	1.58707	0.551	0.35	4.35e-31	eCAF	EDIL3
PRR16	4.16e-35	1.44904	0.597	0.424	1.23e-30	eCAF	PRR16
NEO1	1.08e-34	2.08455	0.479	0.294	3.2e-30	eCAF	NEO1
ZFP36	2.45e-32	2.23856	0.374	0.174	7.25e-28	eCAF	ZFP36
LRMDA	3.27e-30	1.24987	0.664	0.527	9.68e-26	eCAF	LRMDA
ARHGAP28	8.25e-29	1.88327	0.357	0.168	2.45e-24	eCAF	ARHGAP28
TOX	1.99e-28	1.78866	0.402	0.212	5.89e-24	eCAF	TOX
EHBP1L1	2.51e-26	2.26612	0.368	0.197	7.45e-22	eCAF	EHBP1L1
MCTP2	3.27e-23	1.69677	0.475	0.353	9.68e-19	eCAF	MCTP2
SLC8A1	3.35e-23	1.52176	0.431	0.266	9.92e-19	eCAF	SLC8A1
HLA-B	8.72e-23	2.03691	0.31	0.15	2.59e-18	eCAF	HLA-B
ANK3	1.03e-22	1.46031	0.492	0.354	3.04e-18	eCAF	ANK3
NPAS3	1.21e-22	1.28324	0.546	0.421	3.57e-18	eCAF	NPAS3
AC119674.1	2.04e-21	1.81461	0.304	0.146	6.05e-17	eCAF	AC119674.1
ACADVL	3.49e-21	2.08878	0.36	0.216	1.04e-16	eCAF	ACADVL
HIPK2	1.2e-20	1.37304	0.459	0.326	3.57e-16	eCAF	HIPK2
PAPPA	4.99e-19	1.46664	0.373	0.221	1.48e-14	eCAF	PAPPA
TCIM	1.02e-18	1.04182	0.403	0.236	3.03e-14	eCAF	TCIM
MLPH	6.15e-18	1.56915	0.36	0.219	1.82e-13	eCAF	MLPH
COL4A5	1.41e-17	2.06176	0.391	0.274	4.17e-13	eCAF	COL4A5
CIRBP	1.9e-17	1.75221	0.469	0.374	5.64e-13	eCAF	CIRBP
CCN1	2.82e-17	1.4742	0.44	0.313	8.37e-13	eCAF	CCN1
DUSP1	3.1e-17	1.87502	0.376	0.25	9.2e-13	eCAF	DUSP1
LENG8	1.03e-16	1.54585	0.509	0.44	3.06e-12	eCAF	LENG8
PIEZO2	2.24e-16	1.25976	0.474	0.371	6.65e-12	eCAF	PIEZO2
ABCC4	4.05e-16	1.26949	0.451	0.341	1.2e-11	eCAF	ABCC4
GBP1	4.07e-16	1.56926	0.419	0.301	1.2e-11	eCAF	GBP1
FENDRR	2.48e-15	1.16745	0.489	0.395	7.36e-11	eCAF	FENDRR
PDE7B	2.66e-15	1.26052	0.491	0.412	7.87e-11	eCAF	PDE7B
CEP85L	4.93e-15	1.48621	0.437	0.35	1.46e-10	eCAF	CEP85L
TNIK	1.06e-14	1.5543	0.377	0.269	3.14e-10	eCAF	TNIK
TMEM259	1.16e-13	1.96067	0.331	0.226	3.43e-09	eCAF	TMEM259
MUC6	1.78e-13	1.72238	0.333	0.222	5.27e-09	eCAF	MUC6
DOCK5	6.91e-13	1.24292	0.37	0.257	2.05e-08	eCAF	DOCK5
FAT4	2.2e-12	1.53342	0.397	0.309	6.53e-08	eCAF	FAT4
RPS6KA2	3.32e-12	1.28593	0.402	0.308	9.83e-08	eCAF	RPS6KA2
ZFPM2-AS1	4.37e-12	1.22027	0.34	0.23	1.3e-07	eCAF	ZFPM2-AS1
DACH1	8e-12	1.2068	0.489	0.427	2.37e-07	eCAF	DACH1
TPM4	2.71e-08	1.14932	0.494	0.462	0.000802459	eCAF	TPM4
TLE4	6.41e-08	1.40291	0.376	0.328	0.00190014	eCAF	TLE4
PTPRE	7.08e-08	1.0994	0.324	0.238	0.00209794	eCAF	PTPRE
TYMP	7.98e-08	1.4506	0.31	0.238	0.00236453	eCAF	TYMP
ARHGAP42	9.57e-08	1.07559	0.465	0.437	0.00283534	eCAF	ARHGAP42
RPS6KA5	1.07e-07	1.36416	0.317	0.249	0.00317809	eCAF	RPS6KA5
ZDHHC14	1.5e-07	1.13306	0.348	0.277	0.00443508	eCAF	ZDHHC14
ZFP36L1	1.23e-06	1.24637	0.452	0.433	0.0364464	eCAF	ZFP36L1
MYO15B	1.49e-06	1.24618	0.367	0.324	0.0442784	eCAF	MYO15B
RBM5	7.75e-06	1.18272	0.46	0.474	0.229614	eCAF	RBM5
COL6A2	3.57e-05	1.12079	0.422	0.425	1	eCAF	COL6A2
CRIM1	0.000113195	1.16803	0.394	0.384	1	eCAF	CRIM1
ITGB8	0.000577886	1.38357	0.351	0.343	1	eCAF	ITGB8
STAT2	0.00128452	1.0802	0.374	0.379	1	eCAF	STAT2
SSBP3	0.00286744	1.19298	0.316	0.307	1	eCAF	SSBP3
INHBA	2.47e-142	5.48039	0.52	0.042	7.33e-138	pericytes	INHBA
COL7A1	6.41e-124	4.54268	0.65	0.11	1.9e-119	pericytes	COL7A1
NTM	1.42e-122	4.52645	0.625	0.103	4.2e-118	pericytes	NTM
TPM1	6.35e-105	3.04872	0.91	0.448	1.88e-100	pericytes	TPM1
MIR4435-2HG	3.69e-93	3.00503	0.682	0.179	1.09e-88	pericytes	MIR4435-2HG
CALD1	3.69e-84	2.25102	0.968	0.807	1.09e-79	pericytes	CALD1
HSP90AA1	9.76e-76	4.03929	0.646	0.206	2.89e-71	pericytes	HSP90AA1
SPECC1	1.04e-75	3.48326	0.397	0.053	3.08e-71	pericytes	SPECC1
AC004917.1	6.74e-73	4.2337	0.332	0.036	2e-68	pericytes	AC004917.1
COL27A1	2.36e-68	2.36996	0.697	0.254	7.01e-64	pericytes	COL27A1
HRH1	8.5e-63	3.80561	0.303	0.035	2.52e-58	pericytes	HRH1
LOXL2	1.22e-56	3.21687	0.52	0.15	3.6e-52	pericytes	LOXL2
COL12A1	2.45e-55	2.20353	0.758	0.41	7.25e-51	pericytes	COL12A1
RRBP1	5.83e-55	1.95789	0.776	0.446	1.73e-50	pericytes	RRBP1
PALM2-AKAP2	1.68e-53	2.5229	0.646	0.288	4.97e-49	pericytes	PALM2-AKAP2
MACF1	1.89e-52	1.34695	0.903	0.726	5.59e-48	pericytes	MACF1
AMPD3	5.66e-52	4.34686	0.343	0.064	1.68e-47	pericytes	AMPD3
KIF26B	4.9e-51	3.50966	0.473	0.142	1.45e-46	pericytes	KIF26B
RBM25	7.36e-50	1.66559	0.848	0.587	2.18e-45	pericytes	RBM25
APBA2	3.45e-49	3.28853	0.318	0.056	1.02e-44	pericytes	APBA2
PRRC2C	3.7e-48	1.3483	0.856	0.609	1.1e-43	pericytes	PRRC2C
IER3	5.65e-48	3.08713	0.361	0.076	1.67e-43	pericytes	IER3
COL6A3	1.08e-45	1.88692	0.773	0.496	3.19e-41	pericytes	COL6A3
FAM20C	4.13e-45	2.67843	0.498	0.167	1.22e-40	pericytes	FAM20C
RAI14	5.87e-42	2.16074	0.625	0.308	1.74e-37	pericytes	RAI14
SULF1	2.62e-40	3.196	0.617	0.368	7.75e-36	pericytes	SULF1
PVT1	4.38e-39	2.18751	0.606	0.304	1.3e-34	pericytes	PVT1
CLIP2	1.62e-38	2.16331	0.585	0.275	4.79e-34	pericytes	CLIP2
BDP1	1.57e-37	1.84462	0.664	0.38	4.65e-33	pericytes	BDP1
CXCL3	2.29e-37	2.5773	0.31	0.068	6.78e-33	pericytes	CXCL3
LTBP2	2.95e-37	2.5506	0.404	0.127	8.75e-33	pericytes	LTBP2
RUNX1	8.44e-36	1.67999	0.736	0.499	2.5e-31	pericytes	RUNX1
NOP56	3.88e-35	2.66938	0.332	0.087	1.15e-30	pericytes	NOP56
PTMA	1.79e-33	2.71934	0.484	0.207	5.31e-29	pericytes	PTMA
FAM155A	1.79e-33	2.35138	0.473	0.189	5.32e-29	pericytes	FAM155A
ACTN1	2.87e-32	1.97365	0.603	0.331	8.5e-28	pericytes	ACTN1
ANKLE2	3.31e-32	2.38623	0.437	0.174	9.8e-28	pericytes	ANKLE2
COL1A1	4.32e-32	2.38131	0.563	0.303	1.28e-27	pericytes	COL1A1
ANKRD36C	2.24e-31	1.2169	0.791	0.592	6.63e-27	pericytes	ANKRD36C
MYO10	6.4e-31	1.81252	0.588	0.318	1.9e-26	pericytes	MYO10
RNF213	7.73e-31	1.63308	0.697	0.481	2.29e-26	pericytes	RNF213
CYTOR	5.21e-30	2.47254	0.365	0.124	1.54e-25	pericytes	CYTOR
PRDM11	5.83e-30	1.50991	0.469	0.174	1.73e-25	pericytes	PRDM1
PLEC	8.13e-30	2.11656	0.469	0.203	2.41e-25	pericytes	PLEC
THBS1	1.49e-29	1.95839	0.585	0.306	4.43e-25	pericytes	THBS1
HIP1	4.75e-29	1.88802	0.52	0.253	1.41e-24	pericytes	HIP1
CATSPERB	1.02e-28	2.8795	0.31	0.094	3.03e-24	pericytes	CATSPERB
HSP90AB1	2.75e-28	3.13861	0.314	0.098	8.16e-24	pericytes	HSP90AB1
DDAH1	1.87e-27	2.13378	0.448	0.193	5.54e-23	pericytes	DDAH1
MYO1E	6.07e-27	1.93508	0.657	0.482	1.8e-22	pericytes	MYO1E
ARMC9	1.39e-26	2.43613	0.433	0.198	4.11e-22	pericytes	ARMC9
LMO7	7.87e-26	1.91068	0.516	0.285	2.33e-21	pericytes	LMO7
IL4R	2.34e-25	1.88769	0.542	0.322	6.93e-21	pericytes	IL4R
NFKBIA	5.97e-24	2.54946	0.314	0.11	1.77e-19	pericytes	NFKBIA
FTH1	8.81e-24	2.54913	0.321	0.115	2.61e-19	pericytes	FTH1
MYH9	9.76e-24	1.46829	0.625	0.401	2.89e-19	pericytes	MYH9
DDX5	1.08e-23	1.40174	0.675	0.518	3.19e-19	pericytes	DDX5
GSE1	1.35e-23	1.29736	0.646	0.42	3.99e-19	pericytes	GSE1
ZFPM2-AS11	1.9e-23	1.52669	0.48	0.231	5.63e-19	pericytes	ZFPM2-AS1
MYLK	2.84e-23	1.82708	0.44	0.208	8.42e-19	pericytes	MYLK
TCIM1	7.19e-23	1.72948	0.498	0.255	2.13e-18	pericytes	TCIM
DYNC1H1	2.73e-22	1.6153	0.567	0.358	8.11e-18	pericytes	DYNC1H1
RIPOR3	4.45e-22	1.9398	0.48	0.256	1.32e-17	pericytes	RIPOR3
ARGLU1	6.12e-22	1.1921	0.711	0.575	1.81e-17	pericytes	ARGLU1
AC245060.5	6.29e-22	2.00416	0.321	0.121	1.86e-17	pericytes	AC245060.5
TRIO	8.8e-22	1.14234	0.733	0.621	2.61e-17	pericytes	TRIO
SRSF11	1.34e-21	1.1856	0.751	0.634	3.97e-17	pericytes	SRSF11
LUC7L3	3.76e-21	1.04962	0.791	0.682	1.11e-16	pericytes	LUC7L3
ABCC1	4.33e-21	1.37386	0.603	0.412	1.28e-16	pericytes	ABCC1
EIF3A	4.43e-21	1.66437	0.509	0.302	1.31e-16	pericytes	EIF3A
AP3D1	4.46e-21	2.21894	0.412	0.204	1.32e-16	pericytes	AP3D1
SIPA1L1	2.12e-20	1.39063	0.588	0.385	6.28e-16	pericytes	SIPA1L1
BICD1	2.92e-20	1.43922	0.556	0.362	8.65e-16	pericytes	BICD1
GOLGB1	3.57e-20	1.38217	0.606	0.436	1.06e-15	pericytes	GOLGB1
SPATS2	1.14e-19	1.72935	0.509	0.32	3.38e-15	pericytes	SPATS2
SLC2A3	1.55e-19	2.16898	0.487	0.289	4.61e-15	pericytes	SLC2A3
ST3GAL1	1.89e-19	1.81342	0.44	0.238	5.62e-15	pericytes	ST3GAL1
PGS1	2.93e-19	2.15793	0.332	0.143	8.68e-15	pericytes	PGS1
PTPRE1	3.52e-19	1.29741	0.466	0.235	1.04e-14	pericytes	PTPRE
TNC	4.45e-19	2.71252	0.3	0.119	1.32e-14	pericytes	TNC
FAT1	6.49e-19	1.50007	0.542	0.353	1.92e-14	pericytes	FAT1
HSPD1	6.7e-19	2.64898	0.343	0.157	1.98e-14	pericytes	HSPD1
TMC5	1.03e-18	2.12439	0.347	0.157	3.04e-14	pericytes	TMC5
F3	1.89e-18	1.89214	0.39	0.191	5.61e-14	pericytes	F3
ILF3	2.33e-18	1.6956	0.451	0.254	6.89e-14	pericytes	ILF3
ZNF83	2.69e-18	1.72528	0.502	0.322	7.98e-14	pericytes	ZNF83
SEPTIN9	4.1e-18	1.47848	0.52	0.32	1.22e-13	pericytes	SEPTIN9
ADAMTS2	1.01e-17	1.76166	0.408	0.213	2.99e-13	pericytes	ADAMTS2
GGNBP2	1.3e-17	1.52422	0.487	0.299	3.84e-13	pericytes	GGNBP2
NSD2	1.75e-17	2.04728	0.347	0.163	5.18e-13	pericytes	NSD2
TNS3	2.33e-17	1.21067	0.617	0.406	6.91e-13	pericytes	TNS3
TCF25	1.65e-16	1.22879	0.625	0.501	4.88e-12	pericytes	TCF25
NAMPT	4.12e-16	2.34196	0.426	0.253	1.22e-11	pericytes	NAMPT
CCNL2	9.59e-16	1.03544	0.614	0.458	2.84e-11	pericytes	CCNL2
THSD4	1.31e-15	1.35422	0.498	0.31	3.87e-11	pericytes	THSD4
AC020916.1	2.23e-15	1.52524	0.455	0.267	6.61e-11	pericytes	AC020916.1
PNN	3.2e-15	1.70063	0.44	0.279	9.5e-11	pericytes	PNN
WDR60	4.09e-15	1.40716	0.523	0.374	1.21e-10	pericytes	WDR60
SPIDR	4.42e-15	1.01209	0.686	0.575	1.31e-10	pericytes	SPIDR
HIF1A	1.03e-14	1.3517	0.531	0.364	3.04e-10	pericytes	HIF1A
SLC25A16	1.44e-14	1.64296	0.361	0.192	4.27e-10	pericytes	SLC25A16
KLHDC4	1.56e-14	2.13205	0.3	0.14	4.62e-10	pericytes	KLHDC4
GON4L	1.77e-14	1.52921	0.48	0.325	5.24e-10	pericytes	GON4L
AHNAK	2.12e-14	1.08093	0.653	0.538	6.29e-10	pericytes	AHNAK
ST6GALNAC5	3.67e-14	1.72272	0.39	0.214	1.09e-09	pericytes	ST6GALNAC5
FCHSD2	6.22e-14	1.43555	0.516	0.369	1.84e-09	pericytes	FCHSD2
BMERB1	7.17e-14	1.21372	0.581	0.467	2.12e-09	pericytes	BMERB1
DDX46	7.59e-14	1.49558	0.505	0.371	2.25e-09	pericytes	DDX46
EIF5B	9.83e-14	1.74046	0.397	0.231	2.91e-09	pericytes	EIF5B
CDC37	1.14e-13	1.85302	0.3	0.142	3.38e-09	pericytes	CDC37
CHD3	1.43e-13	1.83043	0.394	0.232	4.24e-09	pericytes	CHD3
SIPA1L3	2.18e-13	1.27854	0.458	0.286	6.46e-09	pericytes	SIPA1L3
SRRM2	2.68e-13	1.04684	0.653	0.588	7.93e-09	pericytes	SRRM2
PRR14L	3.62e-13	1.46825	0.39	0.227	1.07e-08	pericytes	PRR14L
VCL	5.59e-13	1.13819	0.563	0.439	1.66e-08	pericytes	VCL
DNAJC5	6.63e-13	1.57265	0.365	0.204	1.96e-08	pericytes	DNAJC5
PRPF38B	6.84e-13	1.31809	0.408	0.246	2.03e-08	pericytes	PRPF38B
RNF145	9.26e-13	1.43762	0.491	0.358	2.75e-08	pericytes	RNF145
MYO9B	1.34e-12	1.13012	0.531	0.394	3.97e-08	pericytes	MYO9B
DCBLD1	2.35e-12	1.82132	0.325	0.175	6.98e-08	pericytes	DCBLD1
SREK1	2.54e-12	1.09066	0.52	0.388	7.53e-08	pericytes	SREK1
MTHFD1L	2.84e-12	1.37317	0.458	0.304	8.4e-08	pericytes	MTHFD1L
LINC00342	4.89e-12	1.01561	0.592	0.477	1.45e-07	pericytes	LINC00342
SENP5	5.24e-12	1.59795	0.419	0.285	1.55e-07	pericytes	SENP5
UBC	5.27e-12	1.50046	0.3	0.147	1.56e-07	pericytes	UBC
KIAA1217	5.37e-12	1.12448	0.498	0.337	1.59e-07	pericytes	KIAA1217
ACIN1	7.41e-12	1.2244	0.469	0.325	2.19e-07	pericytes	ACIN1
GNB1	9.74e-12	1.01902	0.56	0.438	2.89e-07	pericytes	GNB1
ARFGAP1	1.56e-11	1.14228	0.318	0.16	4.61e-07	pericytes	ARFGAP1
SAT1	1.75e-11	1.22169	0.552	0.432	5.17e-07	pericytes	SAT1
SKI	1.86e-11	1.68743	0.397	0.262	5.51e-07	pericytes	SKI
WDR27	2.55e-11	1.40171	0.444	0.306	7.55e-07	pericytes	WDR27
ZFC3H1	4.23e-11	1.31649	0.473	0.354	1.25e-06	pericytes	ZFC3H1
BRD4	5.3e-11	1.15515	0.509	0.389	1.57e-06	pericytes	BRD4
AEBP1	5.62e-11	1.52027	0.361	0.214	1.67e-06	pericytes	AEBP1
CCDC88A	1.45e-10	1.42713	0.401	0.266	4.29e-06	pericytes	CCDC88A
ATF3	2.27e-10	1.57531	0.318	0.177	6.71e-06	pericytes	ATF3
PRPF4B	3.16e-10	1.224	0.466	0.349	9.36e-06	pericytes	PRPF4B
FAM133B	3.68e-10	1.19743	0.462	0.34	1.09e-05	pericytes	FAM133B
AC009120.2	6.25e-10	1.22887	0.477	0.367	1.85e-05	pericytes	AC009120.2
TAF1D	7.92e-10	1.54405	0.397	0.274	2.35e-05	pericytes	TAF1D
CEMIP2	8.19e-10	1.85136	0.307	0.18	2.43e-05	pericytes	CEMIP2
HP1BP3	9.14e-10	1.10625	0.534	0.442	2.71e-05	pericytes	HP1BP3
SSH1	1.39e-09	1.56084	0.35	0.226	4.13e-05	pericytes	SSH1
BOD1L1	1.61e-09	1.02475	0.477	0.365	4.76e-05	pericytes	BOD1L1
LMCD1	1.7e-09	1.11275	0.314	0.174	5.05e-05	pericytes	LMCD1
ITGA1	2.55e-09	1.68521	0.444	0.351	7.56e-05	pericytes	ITGA1
ANXA4	4.57e-09	1.41559	0.412	0.299	0.00013535	pericytes	ANXA4
VPS13A	6.18e-09	1.4206	0.404	0.292	0.000183034	pericytes	VPS13A
NPAS2	6.43e-09	1.60527	0.314	0.191	0.00019045	pericytes	NPAS2
RAB31	9.18e-09	1.33764	0.336	0.209	0.000272208	pericytes	RAB31
GOLGA3	9.9e-09	1.576	0.3	0.182	0.00029351	pericytes	GOLGA3
MICAL2	1.11e-08	1.41731	0.303	0.178	0.000329966	pericytes	MICAL2
PFKFB3	1.99e-08	1.69174	0.368	0.264	0.000589067	pericytes	PFKFB3
CTIF	2.26e-08	1.72825	0.303	0.19	0.000670473	pericytes	CTIF
NECTIN2	2.49e-08	1.36725	0.307	0.183	0.000736912	pericytes	NECTIN2
CDC42BPB	3.29e-08	1.25141	0.462	0.381	0.000976095	pericytes	CDC42BPB
FLNA	3.75e-08	1.01648	0.383	0.255	0.00111124	pericytes	FLNA
BAZ1A	3.96e-08	1.08784	0.426	0.31	0.0011727	pericytes	BAZ1A
RHOA	4.22e-08	1.50481	0.31	0.198	0.00125058	pericytes	RHOA
IGF2BP2	4.62e-08	1.07956	0.379	0.259	0.00136904	pericytes	IGF2BP2
SOD2	5.44e-08	1.48068	0.365	0.255	0.00161213	pericytes	SOD2
HERC2	5.66e-08	1.06788	0.491	0.412	0.00167728	pericytes	HERC2
CHD4	8.7e-08	1.63819	0.314	0.208	0.00257977	pericytes	CHD4
AC083837.1	1.66e-07	1.3929	0.336	0.219	0.0049227	pericytes	AC083837.1
DNAH14	2.59e-07	1.07261	0.394	0.29	0.00767721	pericytes	DNAH14
MIR34AHG	3.76e-07	1.76698	0.314	0.214	0.0111551	pericytes	MIR34AHG
ATR	3.86e-07	1.07486	0.394	0.292	0.0114525	pericytes	ATR
GOLGA8B	4.07e-07	1.32841	0.31	0.205	0.0120723	pericytes	GOLGA8B
TPR	4.31e-07	1.29925	0.394	0.303	0.0127628	pericytes	TPR
PDGFC	4.66e-07	1.20722	0.332	0.225	0.0138061	pericytes	PDGFC
ASPH	5.81e-07	1.0938	0.455	0.38	0.0172239	pericytes	ASPH
DDX24	6.16e-07	1.15026	0.365	0.264	0.0182659	pericytes	DDX24
BACH1	7.21e-07	1.07304	0.357	0.25	0.0213756	pericytes	BACH1
RNF19A	7.76e-07	1.28695	0.375	0.285	0.0229966	pericytes	RNF19A
ELL	8.22e-07	1.40221	0.314	0.215	0.024376	pericytes	ELL
KLHL5	1.24e-06	1.28099	0.332	0.234	0.0366346	pericytes	KLHL5
PPFIA1	1.29e-06	1.331	0.375	0.29	0.0382875	pericytes	PPFIA1
SMURF2	1.69e-06	1.23357	0.44	0.36	0.0500752	pericytes	SMURF2
SYNE2	1.82e-06	1.09381	0.437	0.357	0.0540649	pericytes	SYNE2
SPTAN1	2.23e-06	1.22352	0.408	0.332	0.0662332	pericytes	SPTAN1
PTPRJ	2.5e-06	1.04007	0.329	0.224	0.0741522	pericytes	PTPRJ
RELB	3.11e-06	1.15022	0.3	0.2	0.09215	pericytes	RELB
LUZP1	3.44e-06	1.21429	0.318	0.219	0.10192	pericytes	LUZP1
SKIL	3.67e-06	1.18733	0.332	0.242	0.108856	pericytes	SKIL
MDN1	4.94e-06	1.30877	0.365	0.283	0.146413	pericytes	MDN1
ARPC2	5.16e-06	1.18323	0.375	0.298	0.152924	pericytes	ARPC2
CDK12	5.18e-06	1.1182	0.379	0.3	0.153613	pericytes	CDK12
PABPC1	5.34e-06	1.22639	0.394	0.315	0.158245	pericytes	PABPC1
ANKRD36B	8.54e-06	1.32318	0.379	0.303	0.253117	pericytes	ANKRD36B
SMARCA4	1.02e-05	1.2225	0.318	0.232	0.302597	pericytes	SMARCA4
BAZ2A	1.07e-05	1.06117	0.375	0.292	0.318596	pericytes	BAZ2A
RBMS2	1.37e-05	1.14361	0.404	0.339	0.406982	pericytes	RBMS2
FLNB	2.84e-05	1.07683	0.372	0.298	0.842254	pericytes	FLNB
INO80	2.84e-05	1.14335	0.426	0.376	0.842325	pericytes	INO80
MAPK8IP3	4.83e-05	1.01972	0.365	0.29	1	pericytes	MAPK8IP3
TRAPPC10	5.24e-05	1.09159	0.303	0.223	1	pericytes	TRAPPC10
UBE2D2	6.15e-05	1.02564	0.401	0.339	1	pericytes	UBE2D2
PDE4DIP	8.84e-05	1.50115	0.303	0.237	1	pericytes	PDE4DIP
NMT1	0.000269892	1.26602	0.35	0.294	1	pericytes	NMT1
TMTC1	0.000388897	1.27649	0.375	0.318	1	pericytes	TMTC1
UBAP2	0.000500455	1.08823	0.314	0.249	1	pericytes	UBAP2
UBR4	0.000544245	1.02997	0.404	0.368	1	pericytes	UBR4
MRC2	0.0011545	1.0125	0.365	0.321	1	pericytes	MRC2
FRY	0.00153862	1.13331	0.343	0.293	1	pericytes	FRY
ITGB1	0.00263298	1.09275	0.318	0.274	1	pericytes	ITGB1
WLS	0.00580633	1.01367	0.31	0.272	1	pericytes	WLS
RSRC2	0.00583466	1.20284	0.332	0.307	1	pericytes	RSRC2
LINGO1	2.58e-24	2.9666	0.6	0.379	7.65e-20	unidentified	LINGO1
XIST1	1.46e-09	1.41778	0.35	0.174	4.34e-05	unidentified	XIST
PRRC2C1	1.84e-07	1.7924	0.575	0.646	0.00545513	unidentified	PRRC2C
TRAF3	2.48e-06	1.2128	0.125	0.354	0.0734098	unidentified	TRAF3
AHNAK1	2.72e-06	1.8383	0.519	0.555	0.0807538	unidentified	AHNAK
RUFY2	4.01e-05	1.08161	0.119	0.304	1	unidentified	RUFY2
FBXL5	8.56e-05	1.00112	0.125	0.313	1	unidentified	FBXL5
LAMB1	0.000123836	2.27132	0.4	0.357	1	unidentified	LAMB1
RNF38	0.000328402	1.00524	0.156	0.344	1	unidentified	RNF38
ZNF91	0.000575392	1.31931	0.156	0.342	1	unidentified	ZNF91
SPEN	0.00104152	1.01832	0.162	0.341	1	unidentified	SPEN
POSTN1	0.00112727	1.00064	0.356	0.274	1	unidentified	POSTN
LAMA4	0.00117899	1.32878	0.556	0.695	1	unidentified	LAMA4
CNOT1	0.00128052	1.09874	0.144	0.303	1	unidentified	CNOT1
AMBRA1	0.0028799	1.17592	0.212	0.413	1	unidentified	AMBRA1
RBM251	0.00469431	1.56433	0.494	0.63	1	unidentified	RBM25
RBM6	0.00484439	1.27869	0.531	0.721	1	unidentified	RBM6
CDK121	0.00908369	1.29488	0.169	0.321	1	unidentified	CDK12
C11orf49	0.00954112	1.03289	0.194	0.354	1	unidentified	C11orf49
USP33	0.00990588	1.05776	0.225	0.415	1	unidentified	USP33
PCDH11X	1.8e-225	6.38642	0.798	0.027	5.32e-221	myCAF	PCDH11X
MYO16	1.11e-199	5.34676	0.89	0.051	3.28e-195	myCAF	MYO16
DAZL	9.53e-155	4.49531	0.642	0.028	2.82e-150	myCAF	DAZL
PCDH15	2.8e-110	4.59424	0.514	0.028	8.3e-106	myCAF	PCDH15
LGI2	2.79e-107	5.90177	0.312	0.005	8.26e-103	myCAF	LGI2
HMCN2	5.37e-103	3.50427	0.798	0.095	1.59e-98	myCAF	HMCN2
SNAP91	2.11e-102	5.20867	0.422	0.018	6.26e-98	myCAF	SNAP91
SERPINB9	2.36e-101	3.62757	0.514	0.032	6.99e-97	myCAF	SERPINB9
PAPLN	4.86e-99	2.81673	0.862	0.12	1.44e-94	myCAF	PAPLN
ANKRD29	2.15e-97	4.16954	0.45	0.024	6.37e-93	myCAF	ANKRD29
TMEM178B	1.41e-94	4.42449	0.734	0.095	4.18e-90	myCAF	TMEM178B
PCDH11Y	3.57e-92	3.88281	0.651	0.067	1.06e-87	myCAF	PCDH11Y
VCAM1	8.07e-92	3.29535	0.725	0.087	2.39e-87	myCAF	VCAM1
CR1L	7.03e-91	4.79335	0.321	0.01	2.08e-86	myCAF	CR1L
LINC02306	3.38e-88	6.28737	0.303	0.009	1e-83	myCAF	LINC02306
SLCO2B1	3.63e-86	3.56145	0.734	0.103	1.07e-81	myCAF	SLCO2B1
ASTN1	3.13e-81	3.59438	0.339	0.014	9.26e-77	myCAF	ASTN1
DIRC3	1.74e-80	3.1139	0.789	0.123	5.14e-76	myCAF	DIRC3
NFASC	3.17e-80	2.69744	0.945	0.201	9.39e-76	myCAF	NFASC
SORCS1	3.53e-78	3.02667	0.716	0.102	1.05e-73	myCAF	SORCS1
HS3ST3A1	6.43e-78	2.95815	0.633	0.075	1.9e-73	myCAF	HS3ST3A1
SLC22A3	8.12e-78	3.0677	0.596	0.064	2.41e-73	myCAF	SLC22A3
ALPK2	3.09e-77	2.60114	0.45	0.032	9.17e-73	myCAF	ALPK2
BMP2K	5.15e-74	3.68489	0.908	0.231	1.53e-69	myCAF	BMP2K
DTNA	5.87e-73	3.02566	0.817	0.159	1.74e-68	myCAF	DTNA
NCEH1	3.06e-72	3.43741	0.789	0.142	9.07e-68	myCAF	NCEH1
TENM3	1.28e-70	2.60979	0.789	0.137	3.8e-66	myCAF	TENM3
HPGD	1.13e-69	3.55332	0.55	0.065	3.36e-65	myCAF	HPGD
NRXN3	1.22e-69	3.53062	0.862	0.204	3.61e-65	myCAF	NRXN3
DOCK10	1.18e-67	2.6152	0.844	0.175	3.51e-63	myCAF	DOCK10
AJ009632.2	1.42e-67	4.2086	0.303	0.015	4.22e-63	myCAF	AJ009632.2
LRIG1	1.77e-67	2.74547	0.826	0.173	5.24e-63	myCAF	LRIG1
FHOD3	7.66e-65	2.51706	0.725	0.122	2.27e-60	myCAF	FHOD3
GNAL	1.26e-64	2.74528	0.651	0.1	3.72e-60	myCAF	GNAL
PTPRT	1.43e-64	3.39333	0.486	0.052	4.23e-60	myCAF	PTPRT
ITIH5	1.09e-63	2.87176	0.826	0.183	3.23e-59	myCAF	ITIH5
EPHB1	1.31e-63	2.54517	0.44	0.04	3.89e-59	myCAF	EPHB1
SEMA5A	1.83e-63	2.73804	0.927	0.268	5.42e-59	myCAF	SEMA5A
LIFR	1.61e-60	2.57518	0.789	0.161	4.77e-56	myCAF	LIFR
C1RL-AS1	1.28e-59	2.28016	0.596	0.088	3.78e-55	myCAF	C1RL-AS1
TOM1L1	3.43e-58	2.20442	0.523	0.065	1.02e-53	myCAF	TOM1L1
XKR4	3.8e-57	4.38278	0.339	0.027	1.13e-52	myCAF	XKR4
CACNA2D3	6.52e-57	3.75375	0.486	0.063	1.93e-52	myCAF	CACNA2D3
DAAM1	1.66e-55	2.41077	0.972	0.436	4.92e-51	myCAF	DAAM1
RBP5	7.13e-55	3.18212	0.367	0.033	2.11e-50	myCAF	RBP5
LPAR1	9.47e-54	2.4013	0.982	0.419	2.81e-49	myCAF	LPAR1
POGLUT1	1.57e-53	2.27532	0.45	0.052	4.66e-49	myCAF	POGLUT1
KLHL29	3.25e-52	3.04156	0.78	0.186	9.62e-48	myCAF	KLHL29
ABI3BP1	9.21e-52	2.33849	0.972	0.431	2.73e-47	myCAF	ABI3BP
EFNA5	8.65e-51	2.58325	0.844	0.231	2.56e-46	myCAF	EFNA5
MOXD1	4.03e-50	2.23553	0.642	0.12	1.19e-45	myCAF	MOXD1
ROBO1	1.05e-49	2.18374	0.982	0.477	3.1e-45	myCAF	ROBO1
COL22A1	1.39e-49	2.19572	0.312	0.025	4.13e-45	myCAF	COL22A1
TNFSF13B	3.56e-49	2.44399	0.679	0.143	1.05e-44	myCAF	TNFSF13B
DCLK11	8.6e-49	2.21427	0.982	0.385	2.55e-44	myCAF	DCLK1
TENM4	2.01e-48	2.21567	0.798	0.212	5.97e-44	myCAF	TENM4
AC091078.1	2.61e-48	3.93602	0.385	0.045	7.73e-44	myCAF	AC091078.1
LRRFIP2	4.84e-48	2.20439	0.927	0.319	1.44e-43	myCAF	LRRFIP2
TDRP	1.28e-47	1.94079	0.532	0.083	3.79e-43	myCAF	TDRP
ADARB1	1.95e-47	2.68462	0.45	0.062	5.77e-43	myCAF	ADARB1
FAM118A	3.36e-46	1.73493	0.807	0.195	9.96e-42	myCAF	FAM118A
LAMC2	3.51e-46	3.19048	0.303	0.026	1.04e-41	myCAF	LAMC2
CTSS	6.51e-46	1.60018	0.495	0.073	1.93e-41	myCAF	CTSS
GRIP1	6.71e-46	2.44162	0.651	0.136	1.99e-41	myCAF	GRIP1
VEGFC	2.22e-45	2.12366	0.532	0.089	6.58e-41	myCAF	VEGFC
SLC9A9	3.19e-45	1.91222	0.991	0.515	9.46e-41	myCAF	SLC9A9
OSBPL8	6.03e-45	2.07682	0.936	0.398	1.79e-40	myCAF	OSBPL8
RAI2	8.98e-45	2.60549	0.413	0.053	2.66e-40	myCAF	RAI2
MUSK	1.93e-44	2.29402	0.899	0.32	5.72e-40	myCAF	MUSK
CLSTN3	2.35e-44	1.7683	0.725	0.17	6.97e-40	myCAF	CLSTN3
ARNTL2	3.43e-44	1.91263	0.679	0.147	1.02e-39	myCAF	ARNTL2
TNFRSF1B	1.77e-43	1.71378	0.404	0.051	5.25e-39	myCAF	TNFRSF1B
RNF150	2.63e-43	2.01481	0.734	0.176	7.79e-39	myCAF	RNF150
CDON1	7.62e-43	1.96762	0.679	0.152	2.26e-38	myCAF	CDON
INPP4A	8.96e-43	2.12173	0.807	0.237	2.66e-38	myCAF	INPP4A
LIN7A	1.7e-42	2.1426	0.523	0.091	5.05e-38	myCAF	LIN7A
SLCO2A1	2e-42	2.29034	0.385	0.049	5.93e-38	myCAF	SLCO2A1
CLU	2.64e-42	2.59399	0.404	0.054	7.82e-38	myCAF	CLU
GRID1	3.52e-42	1.98779	0.523	0.09	1.04e-37	myCAF	GRID1
AP000943.2	9.18e-42	2.45018	0.367	0.045	2.72e-37	myCAF	AP000943.2
SLC35F2	1.09e-41	2.02284	0.358	0.042	3.24e-37	myCAF	SLC35F2
ADCY5	1.17e-40	2.11176	0.578	0.118	3.45e-36	myCAF	ADCY5
TMEM108	3.03e-40	2.79337	0.459	0.076	8.98e-36	myCAF	TMEM108
PAPSS2	1.63e-39	1.74322	0.651	0.145	4.84e-35	myCAF	PAPSS2
NOVA1	2.17e-39	1.89698	0.862	0.277	6.44e-35	myCAF	NOVA1
CTSH	2.6e-39	1.31602	0.339	0.039	7.71e-35	myCAF	CTSH
COLEC12	1.2e-38	1.9003	0.725	0.201	3.55e-34	myCAF	COLEC12
MIR222HG	6.02e-38	2.13642	0.505	0.094	1.78e-33	myCAF	MIR222HG
SV2B	6.78e-38	2.8038	0.358	0.048	2.01e-33	myCAF	SV2B
CP	1.05e-37	2.3508	0.468	0.083	3.12e-33	myCAF	CP
GEM1	1.1e-37	1.83339	0.844	0.276	3.27e-33	myCAF	GEM
LAP3	1.76e-37	1.64398	0.468	0.08	5.22e-33	myCAF	LAP3
STXBP6	2.15e-37	1.93501	0.505	0.094	6.39e-33	myCAF	STXBP6
PLA2G4C	3.38e-37	1.36732	0.807	0.229	1e-32	myCAF	PLA2G4C
DPYSL31	5.54e-37	1.86263	0.936	0.424	1.64e-32	myCAF	DPYSL3
SYNDIG1	1.21e-36	1.31251	0.624	0.138	3.58e-32	myCAF	SYNDIG1
HIVEP1	3.63e-36	1.90067	0.927	0.384	1.08e-31	myCAF	HIVEP1
KCNIP4	3.87e-36	3.74825	0.312	0.039	1.15e-31	myCAF	KCNIP4
WAKMAR2	5.67e-36	2.16462	0.303	0.035	1.68e-31	myCAF	WAKMAR2
ANKRD33B	1.25e-35	1.64528	0.505	0.096	3.7e-31	myCAF	ANKRD33B
RFTN1	1.99e-35	1.77904	0.89	0.349	5.88e-31	myCAF	RFTN1
RCL1	2.99e-35	1.82529	0.505	0.101	8.86e-31	myCAF	RCL1
SDK1	3.61e-35	1.77865	1	0.646	1.07e-30	myCAF	SDK1
NFIB1	3.77e-35	1.49946	0.972	0.418	1.12e-30	myCAF	NFIB
NOTCH2	1.51e-34	1.49189	0.78	0.227	4.47e-30	myCAF	NOTCH2
ADAMTSL1	2.51e-34	1.6897	0.917	0.378	7.45e-30	myCAF	ADAMTSL1
IL15	2.65e-34	1.64476	0.606	0.145	7.87e-30	myCAF	IL15
LAMA3	2.72e-34	2.51306	0.486	0.1	8.07e-30	myCAF	LAMA3
FLRT21	4.18e-34	1.70119	0.89	0.322	1.24e-29	myCAF	FLRT2
OTULIN	5.36e-34	1.33828	0.495	0.097	1.59e-29	myCAF	OTULIN
USP31	5.77e-34	1.6403	0.596	0.141	1.71e-29	myCAF	USP31
C2CD2	1.2e-33	1.1739	0.615	0.146	3.55e-29	myCAF	C2CD2
TRAF31	1.48e-33	1.2426	0.872	0.309	4.39e-29	myCAF	TRAF3
RANBP17	1.71e-33	1.81105	0.651	0.175	5.07e-29	myCAF	RANBP17
RIOX2	2.03e-33	1.63424	0.404	0.067	6.01e-29	myCAF	RIOX2
RSPO3	2.4e-33	1.86214	0.459	0.086	7.1e-29	myCAF	RSPO3
RARB	5.72e-33	1.56114	0.385	0.062	1.7e-28	myCAF	RARB
PTGDS	6.84e-33	1.58958	0.67	0.177	2.03e-28	myCAF	PTGDS
CD44	9.86e-33	1.84652	0.917	0.439	2.92e-28	myCAF	CD44
ANK21	1.38e-32	1.41154	0.991	0.452	4.08e-28	myCAF	ANK2
FAM184A	1.45e-32	1.87892	0.385	0.063	4.3e-28	myCAF	FAM184A
CD47	1.56e-32	1.64318	0.67	0.178	4.63e-28	myCAF	CD47
CSRNP3	1.77e-32	1.90532	0.532	0.122	5.25e-28	myCAF	CSRNP3
MAOB	1.86e-32	2.42929	0.394	0.068	5.5e-28	myCAF	MAOB
SREBF2	2.13e-32	1.63376	0.807	0.283	6.32e-28	myCAF	SREBF2
TNFAIP3	4.08e-32	1.25865	0.505	0.104	1.21e-27	myCAF	TNFAIP3
UGCG	4.31e-32	1.31254	0.853	0.297	1.28e-27	myCAF	UGCG
NFKB2	5.71e-32	1.43423	0.431	0.079	1.69e-27	myCAF	NFKB2
LINC01482	6.16e-32	1.93871	0.477	0.097	1.83e-27	myCAF	LINC01482
ZFPM21	7.54e-32	1.51967	0.963	0.467	2.24e-27	myCAF	ZFPM2
AMOTL1	8.84e-32	1.57544	0.661	0.178	2.62e-27	myCAF	AMOTL1
TMTC2	1.39e-31	2.1366	0.936	0.422	4.12e-27	myCAF	TMTC2
PPP1R12B	4.16e-31	1.90841	0.927	0.429	1.23e-26	myCAF	PPP1R12B
FGD6	5.44e-31	1.78305	0.514	0.115	1.61e-26	myCAF	FGD6
ARL17A	5.82e-31	1.59106	0.413	0.075	1.73e-26	myCAF	ARL17A
ZNF267	8.45e-31	1.62495	0.367	0.06	2.5e-26	myCAF	ZNF267
PIK3R3	8.65e-31	1.61176	0.495	0.104	2.56e-26	myCAF	PIK3R3
PRRX11	1.14e-30	1.64277	0.752	0.244	3.39e-26	myCAF	PRRX1
PITPNC11	1.18e-30	1.63558	0.908	0.392	3.5e-26	myCAF	PITPNC1
MID11	1.19e-30	1.72571	0.826	0.304	3.54e-26	myCAF	MID1
EXOC3L4	1.52e-30	1.43865	0.422	0.079	4.5e-26	myCAF	EXOC3L4
CD82	1.78e-30	1.22465	0.367	0.06	5.27e-26	myCAF	CD82
ITGAV	2.77e-30	1.33212	0.872	0.342	8.2e-26	myCAF	ITGAV
MAP1LC3A	3.44e-30	1.47094	0.486	0.104	1.02e-25	myCAF	MAP1LC3A
NBEA1	6.77e-30	1.35341	0.945	0.421	2.01e-25	myCAF	NBEA
MPZL1	8.78e-30	1.5066	0.78	0.265	2.6e-25	myCAF	MPZL1
TRAF1	8.82e-30	2.01076	0.321	0.048	2.61e-25	myCAF	TRAF1
PTPRK	2.22e-29	1.28587	0.991	0.61	6.59e-25	myCAF	PTPRK
NR2F2-AS11	2.3e-29	1.39361	0.963	0.43	6.82e-25	myCAF	NR2F2-AS1
MTSS1	3.76e-29	1.43918	0.541	0.131	1.11e-24	myCAF	MTSS1
COX10-AS1	3.82e-29	1.4656	0.56	0.135	1.13e-24	myCAF	COX10-AS1
EGFR	4.34e-29	1.44873	0.835	0.307	1.29e-24	myCAF	EGFR
LRRC4C	4.94e-29	2.38225	0.358	0.062	1.46e-24	myCAF	LRRC4C
LTBP1	7.42e-29	1.40156	0.89	0.369	2.2e-24	myCAF	LTBP1
ST8SIA1	7.79e-29	1.57403	0.716	0.228	2.31e-24	myCAF	ST8SIA1
NCS1	1.37e-28	1.86033	0.367	0.065	4.06e-24	myCAF	NCS1
NEK6	1.89e-28	1.3125	0.541	0.131	5.61e-24	myCAF	NEK6
CYP7B1	2.03e-28	2.37682	0.651	0.209	6.01e-24	myCAF	CYP7B1
INTS6L	2.06e-28	2.3813	0.514	0.13	6.12e-24	myCAF	INTS6L
KIAA1211	4.76e-28	1.51602	0.78	0.274	1.41e-23	myCAF	KIAA1211
JAK2	4.8e-28	1.59683	0.862	0.349	1.42e-23	myCAF	JAK2
ATP2B1	7.35e-28	1.75419	0.651	0.2	2.18e-23	myCAF	ATP2B1
CD200	9.11e-28	1.98637	0.358	0.064	2.7e-23	myCAF	CD200
PDIA5	1.12e-27	1.24825	0.486	0.109	3.33e-23	myCAF	PDIA5
GPR176	1.15e-27	1.6759	0.477	0.109	3.41e-23	myCAF	GPR176
CBWD5	1.46e-27	1.48101	0.358	0.064	4.34e-23	myCAF	CBWD5
MFHAS1	1.51e-27	1.56181	0.697	0.222	4.47e-23	myCAF	MFHAS1
ABCC3	2.33e-27	1.12032	0.734	0.232	6.89e-23	myCAF	ABCC3
ADAM22	2.59e-27	1.7065	0.45	0.098	7.66e-23	myCAF	ADAM22
FAS	2.69e-27	1.59605	0.578	0.158	7.96e-23	myCAF	FAS
ALDH7A1	4.23e-27	1.18255	0.468	0.103	1.25e-22	myCAF	ALDH7A1
COL4A41	4.71e-27	1.34631	0.706	0.224	1.39e-22	myCAF	COL4A4
NUTM2B-AS1	6.52e-27	1.2468	0.661	0.195	1.93e-22	myCAF	NUTM2B-AS1
ARNT2	6.57e-27	1.59771	0.413	0.086	1.95e-22	myCAF	ARNT2
PKNOX2	9.51e-27	1.33987	0.697	0.222	2.82e-22	myCAF	PKNOX2
TRHDE	1.56e-26	1.59992	0.578	0.161	4.62e-22	myCAF	TRHDE
AC012409.2	1.76e-26	2.11766	0.358	0.068	5.21e-22	myCAF	AC012409.2
PPA2	2.28e-26	1.07268	0.679	0.203	6.75e-22	myCAF	PPA2
COL4A31	4.06e-26	1.21689	0.624	0.177	1.2e-21	myCAF	COL4A3
ABHD17C	5.77e-26	1.28802	0.45	0.1	1.71e-21	myCAF	ABHD17C
FAM171A11	9.68e-26	1.26624	0.633	0.188	2.87e-21	myCAF	FAM171A1
SIPA1L2	1.07e-25	1.55115	0.505	0.129	3.16e-21	myCAF	SIPA1L2
SYT1	1.29e-25	2.04405	0.312	0.053	3.82e-21	myCAF	SYT1
PARM1	1.5e-25	1.42615	0.312	0.051	4.44e-21	myCAF	PARM1
PDLIM31	1.59e-25	1.67528	0.78	0.298	4.72e-21	myCAF	PDLIM3
CACNA2D1	1.63e-25	1.19798	0.927	0.449	4.82e-21	myCAF	CACNA2D1
GUCY1A11	2.46e-25	1.47764	0.606	0.179	7.3e-21	myCAF	GUCY1A1
PIWIL4	2.56e-25	2.12449	0.358	0.07	7.58e-21	myCAF	PIWIL4
FGFR1	3.08e-25	1.15137	0.872	0.356	9.13e-21	myCAF	FGFR1
CYP1B1-AS1	4.51e-25	2.12838	0.495	0.131	1.34e-20	myCAF	CYP1B1-AS1
STIM2	5.62e-25	1.45027	0.78	0.302	1.67e-20	myCAF	STIM2
SMOC2	6.04e-25	1.72409	0.55	0.155	1.79e-20	myCAF	SMOC2
CACNA1C	6.36e-25	1.27422	0.899	0.406	1.89e-20	myCAF	CACNA1C
RNF19A1	7.73e-25	1.22273	0.761	0.272	2.29e-20	myCAF	RNF19A
GXYLT2	8.54e-25	1.22111	0.651	0.203	2.53e-20	myCAF	GXYLT2
AC083837.11	8.6e-25	1.5047	0.661	0.211	2.55e-20	myCAF	AC083837.1
FLNB1	1.63e-24	1.12324	0.78	0.282	4.83e-20	myCAF	FLNB
ARHGEF10L	1.94e-24	1.23332	0.642	0.198	5.75e-20	myCAF	ARHGEF10L
FKBP5	2.65e-24	1.76734	0.477	0.121	7.84e-20	myCAF	FKBP5
SLC7A2	2.71e-24	1.65313	0.303	0.052	8.04e-20	myCAF	SLC7A2
SYNPO2	3.82e-24	1.61329	0.798	0.314	1.13e-19	myCAF	SYNPO2
EPHA31	6.21e-24	1.35872	0.734	0.269	1.84e-19	myCAF	EPHA3
KIAA12171	6.32e-24	1.47469	0.826	0.333	1.87e-19	myCAF	KIAA1217
SYNJ2	9.32e-24	1.15398	0.725	0.252	2.76e-19	myCAF	SYNJ2
ALPK1	1.27e-23	1.27776	0.734	0.275	3.75e-19	myCAF	ALPK1
TARBP1	1.28e-23	1.28952	0.578	0.175	3.79e-19	myCAF	TARBP1
SLC30A7	1.49e-23	1.30147	0.56	0.157	4.42e-19	myCAF	SLC30A7
AC083870.1	3.41e-23	1.71468	0.321	0.062	1.01e-18	myCAF	AC083870.1
DTWD1	3.66e-23	1.12265	0.633	0.203	1.08e-18	myCAF	DTWD1
IL34	5.05e-23	1.02175	0.523	0.141	1.5e-18	myCAF	IL34
TMEM123	5.21e-23	1.45236	0.431	0.105	1.55e-18	myCAF	TMEM123
FAM114A1	6.38e-23	1.09124	0.798	0.316	1.89e-18	myCAF	FAM114A1
PPFIBP2	7.63e-23	1.0971	0.45	0.111	2.26e-18	myCAF	PPFIBP2
GREM1	7.66e-23	1.44627	0.569	0.18	2.27e-18	myCAF	GREM1
TRMT11	8.02e-23	1.38252	0.734	0.264	2.38e-18	myCAF	TRMT11
WDR43	8.41e-23	1.02239	0.578	0.169	2.49e-18	myCAF	WDR43
IFIH1	8.57e-23	1.53428	0.339	0.069	2.54e-18	myCAF	IFIH1
ACER3	9.81e-23	1.3284	0.569	0.169	2.91e-18	myCAF	ACER3
DAPK1	1.03e-22	1.46973	0.642	0.218	3.06e-18	myCAF	DAPK1
ARRDC4	1.15e-22	1.52204	0.358	0.076	3.42e-18	myCAF	ARRDC4
CCDC170	1.82e-22	1.56751	0.376	0.083	5.39e-18	myCAF	CCDC170
RELB1	1.89e-22	1.32465	0.606	0.192	5.6e-18	myCAF	RELB
ST6GALNAC51	2.17e-22	1.9724	0.615	0.217	6.42e-18	myCAF	ST6GALNAC5
TNC1	2.72e-22	1.48161	0.468	0.125	8.06e-18	myCAF	TNC
PAPSS1	2.99e-22	1.16658	0.477	0.128	8.86e-18	myCAF	PAPSS1
LRRK1	3.24e-22	1.22459	0.642	0.22	9.61e-18	myCAF	LRRK1
TTTY141	3.83e-22	1.62279	0.725	0.295	1.13e-17	myCAF	TTTY14
ZHX2	4.29e-22	1.42731	0.908	0.443	1.27e-17	myCAF	ZHX2
DNAH7	4.47e-22	1.36559	0.358	0.077	1.32e-17	myCAF	DNAH7
ARHGAP29	4.69e-22	1.13228	0.523	0.147	1.39e-17	myCAF	ARHGAP29
AL078604.4	5.48e-22	1.36022	0.523	0.153	1.62e-17	myCAF	AL078604.4
TMEM132C	5.95e-22	1.49549	0.514	0.151	1.76e-17	myCAF	TMEM132C
NFKB1	5.97e-22	1.02248	0.734	0.268	1.77e-17	myCAF	NFKB1
DLG2	6.53e-22	1.1646	0.972	0.606	1.94e-17	myCAF	DLG2
ANXA2	7.28e-22	1.1524	0.743	0.276	2.16e-17	myCAF	ANXA2
ABTB2	7.72e-22	1.5554	0.468	0.126	2.29e-17	myCAF	ABTB2
TANC1	8.87e-22	1.08237	0.927	0.467	2.63e-17	myCAF	TANC1
DPY19L1	9.15e-22	1.29577	0.358	0.077	2.71e-17	myCAF	DPY19L1
BHLHE40	1.3e-21	1.44207	0.514	0.153	3.86e-17	myCAF	BHLHE40
G3BP1	1.55e-21	1.09949	0.541	0.163	4.59e-17	myCAF	G3BP1
LRCH1	1.76e-21	1.16587	0.835	0.377	5.22e-17	myCAF	LRCH1
AC007389.1	2.27e-21	1.54906	0.468	0.133	6.73e-17	myCAF	AC007389.1
ESYT21	2.64e-21	1.26395	0.881	0.425	7.83e-17	myCAF	ESYT2
LINC01197	3.57e-21	1.66947	0.321	0.065	1.06e-16	myCAF	LINC01197
NRIP1	3.75e-21	1.41311	0.706	0.282	1.11e-16	myCAF	NRIP1
PRUNE2	4.44e-21	2.84286	0.413	0.113	1.32e-16	myCAF	PRUNE2
PACS1	4.45e-21	1.17359	0.826	0.365	1.32e-16	myCAF	PACS1
MAATS1	4.83e-21	1.7246	0.349	0.078	1.43e-16	myCAF	MAATS1
CDK14	4.9e-21	1.12827	0.899	0.425	1.45e-16	myCAF	CDK14
IL1RAPL1	5.42e-21	1.10757	0.624	0.208	1.61e-16	myCAF	IL1RAPL1
NCAM2	5.89e-21	1.84618	0.349	0.078	1.74e-16	myCAF	NCAM2
SGPL1	6.86e-21	1.19283	0.376	0.087	2.03e-16	myCAF	SGPL1
ARSJ	7.3e-21	1.57216	0.394	0.098	2.16e-16	myCAF	ARSJ
ACSS3	8.17e-21	1.14975	0.67	0.237	2.42e-16	myCAF	ACSS3
TBC1D9	9.48e-21	1.26367	0.44	0.117	2.81e-16	myCAF	TBC1D9
CCND2	1.29e-20	1.36508	0.459	0.127	3.81e-16	myCAF	CCND2
TM7SF3	2.12e-20	1.2572	0.486	0.14	6.29e-16	myCAF	TM7SF3
SCARB2	2.14e-20	1.10663	0.569	0.181	6.35e-16	myCAF	SCARB2
TMEM150C	2.28e-20	1.48185	0.321	0.067	6.76e-16	myCAF	TMEM150C
NFIA1	2.54e-20	1.03661	0.972	0.621	7.51e-16	myCAF	NFIA
EPHB2	2.85e-20	1.27231	0.45	0.121	8.45e-16	myCAF	EPHB2
GARNL3	3.22e-20	1.20699	0.486	0.143	9.53e-16	myCAF	GARNL3
PALLD	4.11e-20	1.13423	0.927	0.505	1.22e-15	myCAF	PALLD
GLIPR2	4.12e-20	1.18398	0.431	0.115	1.22e-15	myCAF	GLIPR2
AC068888.1	4.21e-20	1.28474	0.321	0.068	1.25e-15	myCAF	AC068888.1
EPB41L3	5.09e-20	1.20511	0.44	0.117	1.51e-15	myCAF	EPB41L3
AFAP1	5.82e-20	1.08304	0.734	0.288	1.72e-15	myCAF	AFAP1
IGFBP5	5.92e-20	1.1201	0.45	0.123	1.75e-15	myCAF	IGFBP5
ANKS1B	6.27e-20	1.08787	0.679	0.251	1.86e-15	myCAF	ANKS1B
ENOX1	7.04e-20	1.58893	0.486	0.146	2.09e-15	myCAF	ENOX1
HMCN11	7.93e-20	1.31382	0.771	0.352	2.35e-15	myCAF	HMCN1
SH3BGRL2	1.11e-19	1.37537	0.33	0.073	3.28e-15	myCAF	SH3BGRL2
CAMK2D	1.26e-19	1.28433	0.908	0.483	3.75e-15	myCAF	CAMK2D
DZIP1	2.26e-19	1.05968	0.633	0.228	6.7e-15	myCAF	DZIP1
SH3BGRL	3.05e-19	1.10827	0.642	0.234	9.04e-15	myCAF	SH3BGRL
PPA1	3.63e-19	1.09287	0.45	0.124	1.07e-14	myCAF	PPA1
NOTCH2NLC	7.61e-19	1.413	0.312	0.069	2.25e-14	myCAF	NOTCH2NLC
MACROD2	7.65e-19	1.82273	0.642	0.269	2.27e-14	myCAF	MACROD2
SELENOI	8.38e-19	1.13067	0.413	0.111	2.48e-14	myCAF	SELENOI
CD99	1.01e-18	1.03247	0.615	0.219	3e-14	myCAF	CD99
TACC1	1.04e-18	1.06693	0.798	0.354	3.08e-14	myCAF	TACC1
SCD5	1.09e-18	1.4277	0.44	0.127	3.24e-14	myCAF	SCD5
ST3GAL4	1.13e-18	1.04457	0.44	0.121	3.34e-14	myCAF	ST3GAL4
KALRN	1.27e-18	1.25349	0.642	0.237	3.77e-14	myCAF	KALRN
SCMH1	1.34e-18	1.07699	0.872	0.429	3.97e-14	myCAF	SCMH1
MTX2	1.63e-18	1.10409	0.468	0.14	4.83e-14	myCAF	MTX2
WTAP	2.35e-18	1.0865	0.633	0.235	6.98e-14	myCAF	WTAP
ARNTL	2.41e-18	1.05028	0.321	0.072	7.14e-14	myCAF	ARNTL
ETV6	3.38e-18	1.01294	0.89	0.459	1e-13	myCAF	ETV6
CEP83	4.72e-18	1.04737	0.596	0.206	1.4e-13	myCAF	CEP83
PCBP3	5.68e-18	1.01983	0.44	0.124	1.68e-13	myCAF	PCBP3
SUSD1	6.1e-18	1.55293	0.312	0.072	1.81e-13	myCAF	SUSD1
PDLIM5	8.78e-18	1.32831	0.853	0.437	2.6e-13	myCAF	PDLIM5
SPTLC3	8.93e-18	1.41	0.394	0.11	2.65e-13	myCAF	SPTLC3
PLCB4	1.88e-17	1.80407	0.56	0.215	5.58e-13	myCAF	PLCB4
GAS7	1.93e-17	1.06153	0.872	0.436	5.73e-13	myCAF	GAS7
PTPRM	4e-17	1.29239	0.927	0.547	1.18e-12	myCAF	PTPRM
FILIP11	4.17e-17	1.15376	0.532	0.18	1.24e-12	myCAF	FILIP1
ROBO2	5.5e-17	1.31108	0.569	0.212	1.63e-12	myCAF	ROBO2
PDE1C	8.39e-17	1.15667	0.569	0.211	2.49e-12	myCAF	PDE1C
ACTA2	1.21e-16	1.5778	0.495	0.164	3.58e-12	myCAF	ACTA2
MOB3B	1.3e-16	1.08242	0.459	0.146	3.86e-12	myCAF	MOB3B
GNA141	1.59e-16	1.08439	0.706	0.294	4.71e-12	myCAF	GNA14
ATP8A1	2.09e-16	1.27541	0.33	0.085	6.21e-12	myCAF	ATP8A1
CACNB41	2.27e-16	1.41267	0.578	0.226	6.72e-12	myCAF	CACNB4
PPP3CA	2.3e-16	1.13022	0.917	0.526	6.8e-12	myCAF	PPP3CA
VRK2	2.52e-16	1.06453	0.505	0.171	7.46e-12	myCAF	VRK2
PHLPP2	3.32e-16	1.02207	0.44	0.136	9.83e-12	myCAF	PHLPP2
FHL1	3.71e-16	1.10699	0.697	0.297	1.1e-11	myCAF	FHL1
PDE9A	3.8e-16	1.25986	0.349	0.092	1.13e-11	myCAF	PDE9A
TULP4	4.88e-16	1.21347	0.468	0.159	1.45e-11	myCAF	TULP4
NEDD4	5.35e-16	1.02234	0.477	0.156	1.59e-11	myCAF	NEDD4
FDX1	5.88e-16	1.01062	0.312	0.077	1.74e-11	myCAF	FDX1
ZC3H12C	6.81e-16	1.2444	0.321	0.082	2.02e-11	myCAF	ZC3H12C
HIF3A	1.04e-15	1.32129	0.404	0.121	3.08e-11	myCAF	HIF3A
NLGN4Y1	1.32e-15	1.14582	0.56	0.205	3.92e-11	myCAF	NLGN4Y
MYH11	1.35e-15	1.23887	0.55	0.207	3.99e-11	myCAF	MYH11
CGNL1	2.13e-15	1.31442	0.349	0.097	6.32e-11	myCAF	CGNL1
PPM1K	2.54e-15	1.55616	0.303	0.077	7.54e-11	myCAF	PPM1K
PPARD	2.71e-15	1.04832	0.468	0.159	8.03e-11	myCAF	PPARD
FGF71	3.51e-15	1.02206	0.771	0.354	1.04e-10	myCAF	FGF7
MB21D2	3.61e-15	1.28865	0.459	0.156	1.07e-10	myCAF	MB21D2
TBC1D4	4.23e-15	1.13528	0.486	0.171	1.25e-10	myCAF	TBC1D4
MRPS27	4.25e-15	1.067	0.367	0.105	1.26e-10	myCAF	MRPS27
COL5A3	4.85e-15	1.05005	0.321	0.085	1.44e-10	myCAF	COL5A3
ARHGAP26	6.83e-15	1.14179	0.807	0.408	2.03e-10	myCAF	ARHGAP26
PDPN	9.33e-15	1.18396	0.358	0.103	2.77e-10	myCAF	PDPN
IL33	1.01e-14	1.14352	0.385	0.119	3e-10	myCAF	IL33
CHPT1	1.15e-14	1.03606	0.404	0.126	3.4e-10	myCAF	CHPT1
2024-03-02	1.15e-14	1.09735	0.422	0.135	3.41e-10	myCAF	2024-03-02
EYA41	1.34e-14	1.10129	0.495	0.179	3.96e-10	myCAF	EYA4
DYNC1I1	2.05e-14	1.73992	0.33	0.097	6.07e-10	myCAF	DYNC1I1
HDAC9	2.98e-14	1.37066	0.394	0.128	8.85e-10	myCAF	HDAC9
NOC3L	6.55e-14	1.29242	0.358	0.111	1.94e-09	myCAF	NOC3L
ZNF385B1	1.34e-13	1.05954	0.495	0.184	3.96e-09	myCAF	ZNF385B
KLHL131	1.4e-13	1.26664	0.468	0.171	4.13e-09	myCAF	KLHL13
ANXA7	1.43e-13	1.03702	0.385	0.123	4.25e-09	myCAF	ANXA7
SPOPL	2.99e-13	1.01539	0.339	0.102	8.87e-09	myCAF	SPOPL
MFF	3.81e-13	1.08276	0.321	0.095	1.13e-08	myCAF	MFF
HBS1L	5.97e-13	1.09606	0.33	0.101	1.77e-08	myCAF	HBS1L
PDE3A1	1.44e-12	1.02244	0.606	0.26	4.28e-08	myCAF	PDE3A
THSD7A	1.45e-12	1.10382	0.312	0.093	4.29e-08	myCAF	THSD7A
IFT57	2.83e-12	1.19712	0.321	0.101	8.39e-08	myCAF	IFT57
SCML1	3.68e-12	1.08346	0.394	0.14	1.09e-07	myCAF	SCML1
GNG2	3.76e-12	1.06943	0.312	0.094	1.11e-07	myCAF	GNG2
LINC01376	4.13e-12	1.00326	0.385	0.131	1.22e-07	myCAF	LINC01376
ADAMTS17	5.31e-12	1.53468	0.339	0.111	1.57e-07	myCAF	ADAMTS17
ACVR2A	1.46e-11	1.27779	0.45	0.177	4.33e-07	myCAF	ACVR2A
REEP5	7.71e-10	1.22	0.33	0.12	2.29e-05	myCAF	REEP5
TTTY10	3.2e-09	1.02206	0.312	0.113	9.48e-05	myCAF	TTTY10
TENM2	1.51e-08	1.07301	0.367	0.15	0.000448455	myCAF	TENM2
ERRFI1	1.49e-05	1.08482	0.33	0.163	0.440408	myCAF	ERRFI1

## Sheet: Table S7
Table.S7 Baseline Data of Patients for Spatial transcriptomics Analysis
ID	Tumor type	Age	Sex	MSI/MMR status	type	pTNM
STAD#1	Primary	61	male	dMMR	Intestinal	T3N0M0
STAD#2	Primary	63	male	pMMR	Intestinal	T3N1M0
STAD#3	Primary	61	male	pMMR	Intestinal	T3N1M0
STAD#4	Primary	70	male	pMMR	Diffuse	T3N1M0
STAD#5	Primary	67	male	pMMR	Intestinal	T2N2M0
STAD#6*	Primary	64	male	pMMR	Diffuse	T4aN3aM1
STAD#7	Primary	49	male	pMMR	Diffuse	T1bN0M0
STAD#8	Primary	57	male	pMMR	Diffuse	T3N1M0
STAD#9	Primary	66	male	pMMR	Diffuse	T4aN3aM0
*STAD#6 sample was obtained from the primary site in this patient.

## Sheet: Table S8
Table S8 Gene lists of immune pathways, iCAFs, and eCAFs
aDCs	APC co inhibition	APC co stimulation	B cells	CCR	CD8+ T cells	Check-point	Cytolytic activity	DCs	HLA	iDCs	Inflammation-promoting	Macrophages	Mast cells	MHC class I	Neutrophils	NK cells	Parainflammation	pDCs	T cell co-inhibition	T cell co-stimulation	T helper cells	Tfh	Th1 cells	Th2 cells	TIL	Treg	Type I IFN Reponse	Type II IFN Reponse	iCAF	eCAF
CD83	C10orf54	CD40	BACH2	CCL16	CD8A	IDO1	PRF1	CCL17	HLA-E	CD1A	CCL5	C11orf45	CMA1	B2M	EVI2B	KLRC1	CXCL10	CLEC4C	BTLA	CD2	CD4	PDCD1	IFNG	PMCH	ITM2C	IL12RB2	DDX4	GPR146	MIR99AHG	POSTN
LAMP3	CD274	CD58	BANK1	TPO		LAG3	GZMA	CCL22	HLA-DPB2	CD1E	CD19	CD68	MS4A2	HLA-A	HSD17B11	KLRF1	PLAT	CXCR3	C10orf54	CD226		CXCL13	TBX21	LAIR2	CD38	TMPRSS6	IFIT1	SELP	EBF1	PRKG1
CCL1	LGALS9	CD70	BLK	TGFBR2		CTLA4		CD209	HLA-C		CD8B	CLEC5A	TPSAB1	TAP1	KDM6B		CCND1	GZMB	CD160	CD27		CXCR5	CTLA4	SMAD2	THEMIS2	CTSC	IFIT2	AHR	SLIT3	XIST
	PDCD1LG2	ICOSLG	BTLA	CXCL2		TNFRSF9		CCL13	HLA-J		CXCL10	CYBB			MEGF9		LGMN	IL3RA	CD244	CD28			STAT4	CXCR6	GLYR1	LAPTM4B	IFIT3		ABCA10	FOS
	PVRL3	SLAMF1	CD79A	CCL14		ICOS			HLA-DQB1		CXCL13	FUCA1			MNDA		PLAUR	IRF7	CD274	CD40LG			CD38	GATA3	ICOS	TFRC	IRF7		COL14A1	PSD3
		TNFSF14	CD79B	TGFBR3		CD80			HLA-DQB2		CXCL9	GPNMB			NLRP12		AIM2	IRF8	CTLA4	ICOS			IL12RB2	IL26	F5	RNF145	ISG20		CFH	MUC1
		TNFSF15	FCRL1	IL11RA		PDCD1LG2			HLA-DQA2		GNLY	HS3ST2			PADI4		MMP7	LILRA4	HAVCR2	SLAMF1			LTA		TIGIT	NETO2	MX1		FOXP2	ADGRL3
		TNFSF18	FCRL3	CCL11		TIGIT			HLA-DQA1		GZMB	LGMN			SELL		ICAM1	PHEX	LAG3	TNFRSF18			CSF2		KLRD1	ADAT2	MX2		SLIT2	MUC5AC
		TNFSF4	HVCN1	IL4I1		CD70			HLA-A		IFNG	MMP9			TRANK1		MX2	PLD4	LAIR1	TNFRSF25					IRF4	CHST2	RSAD2		CCDC80	PDGFD
		TNFSF8	RALGPS2	IL33		TNFSF9			HLA-DMA		IL12A	TM4SF19			VNN3		CXCL9	PTCRA	TIGIT	TNFRSF4					PRKCQ	CTLA4	TNFSF10		NAV3	IGHA1
		TNFSF9		CXCL12		ICOSLG			HLA-DOB		IL12B						ANXA1			TNFRSF8					FCRL5	NFE2L3	IFNA1		CACNB2	UNC5C
				CXCL10		KIR3DL1			HLA-DRB1		IRF1						TLR2			TNFRSF9					SIRPG	LIMA1	IFNA2		HMCN1	BMP5
				BMPER		CD86			HLA-H		PRF1						PLA2G2D			TNFSF14					LPXN	IL1R2	IFNB		CSGALNACT1	NRG1
				BMP8A		PDCD1			HLA-B		STAT1						ITGA2								IL2RG	ICOS	IFNG		FBLN1	ATP2A3
				CXCL11		LAIR1			HLA-DRB5		TBX21						MX1								CCL5	HSDL2			ADGRB3	SNHG25
				IL21R		TNFRSF8			HLA-DOA								HMOX1								LCK	HTATIP2			ADAMTSL3	SOX6
				IL17B		TNFSF15			HLA-DPB1								CD276								TRAF3IP3	FKBP1A			ABCA9	JUND
				TNFRSF9		TNFRSF14			HLA-DRA								TIRAP								CD86	TIGIT			ZFPM2	ACTB
				ILF2		IDO2			HLA-DRB6								IL33								MAL	CCR8			CARMIL1	FOSB
				CX3CR1		CD276			HLA-L								PTGES								LILRB1	LTA			ABCA6	EGR1
				CCR8		CD40			HLA-F								TNFRSF12A								DOK2	SLC35F2			DCLK1	ADAM28
				TNFSF12		TNFRSF4			HLA-G								SCARB1								CD6	IL21R			ABI3BP	CCN2
				CSF3		TNFSF14			HLA-DMB								CD14								PAG1	AHCYL1			NR2F2-AS1	AFF3
				TNFSF4		HHLA2			HLA-DPA1								BLNK								LAX1	SOCS2			STEAP2	ACTG1
				BMP3		CD244											IFIT3								PLEK	ETV7			FAP	PRDM1
				CX3CL1		CD274											RETNLB								PIK3CD	BCL2L1			CFD	CAPN8
				BMP5		HAVCR2											IFIT2								SLAMF1	RRAGB
				CXCR2		CD27											ISG15								XCL1	ACSL4
				TNFRSF10D		BTLA											OAS2								GPR171	CHRNA6
				BMP2		LGALS9											REL								XCL2	BATF
				CXCL14		TMIGD2											OAS3								TBX21	LAX1
				CCL28		CD28											CD44								CD2	ADPRH
				CXCL3		CD48											PPARG								CD53	TNFRSF4
				BMP6		TNFRSF25											BST2								KLHL6	ANKRD10
				CCL21		CD40LG											OAS1								SLAMF6	CD274
				CXCL9		ADORA2A											NOX1								CD40	CASP1
				CCL23		VTCN1											PLA2G2A								SIT1	LY75
				IL6		CD160											IFIT1								TNFRSF4	NPTN
				TNFRSF18		CD44											IFITM3								CD79A	SSTR3
				IL17RD		TNFSF18											IL1RN								CD247	GRSF1
				IL17D		TNFRSF18																			LCP2	CSF2RB
				IL27		BTNL2																			CD3D	TMEM184C
				CCL7		C10orf54																			CD27	NDFIP2
				IL1R1		CD200R1																			SH2D1A	ZBTB38
				CXCR4		TNFSF4																			FYB	ERI1
				CXCR2P1		CD200																			ARHGAP30	TRAF3
				TGFB1I1		NRP1																			ACAP1	NAB1
				IFNGR1																					CST7	HS3ST3B1
				IL9R																					CD3G	LAYN
				IL1RAPL1																					IL2RB	JAK1
				IL11																					CD3E	VDR
				CSF1																					FCRL3	LEPROT
				IL20RA																					CORO1A	GCNT1
				IL25																					ITK	PTPRJ
				TNFRSF4																					TCL1A	IKZF2
				IL18																					CYBB	CSF1
				ILF3																					CSF2RB	ENTPD1
				CCL20																					IKZF1	TNFRSF18
				TNFRSF12A																					NCF4	METTL7A
				IL6ST																					DOCK2	KSR1
				CXCL13																					CCR2	SSH1
				IL12B																					PTPRC	CADM1
				TNFRSF8																					PLAC8	IL1R1
				IL6R																					NCKAP1L	ACP5
				BMPR2																					IL7R	CHST7
				IFNE																					2018-09-06	THADA
				IL1RAPL2																					CD28	CD177
				IL3RA																					STAT4	NFAT5
				BMP4																					CD8A	ZNF282
				CCL24																					LY9	MAGEH1
				TNFSF13B																					CD48
				CCR4																					HCST
				IL2RA																					PTPRCAP
				IL32																					SASH3
				TNFRSF10C																					ARHGAP25
				IL22RA1																					LAT
				BMPR1A																					TRAT1
				CXCR5																					IL10RA
				CXCR3																					PAX5
				IFNA8																					CCR7
				IL17REL																					DOCK11
				IFNB1																					PARVG
				IFNAR1																					SPNS1
				TNFRSF1B																					CD52
				CCL17																					HCLS1
				IFNL1																					ARHGAP9
				IL16																					GIMAP6
				IL1RL1																					PRKCB
				ILK																					MS4A1
				CCL25																					GPR18
				ILDR2																					TBC1D10C
				CXCR1																					GVINP1
				IL36RN																					P2RY8
				IL34																					EVI2B
				TGFB1																					VAMP5
				IFNG																					KLRK1
				IL19																					SELL
				ILKAP																					MPEG1
				BMP2K																					MS4A6A
				CCR10																					ARHGAP15
				ILDR1																					MFNG
				EPO																					GZMK
				CCR7																					SELPLG
				IL17C																					TARP
				IL23A																					GIMAP7
				CCR5																					FAM65B
				IL7																					INPP5D
				EPOR																					ITGA4
				CCL13																					MZB1
				IL2RG																					GPSM3
				IL31RA																					STK10
				TNFAIP6																					CLEC2D
				IFNL2																					IL16
				BMP1																					NLRC3
				IL12RB1																					GIMAP5
				TNFAIP8																					GIMAP4
				IL4R																					IFFO1
				TNFRSF6B																					CFH
				TNFAIP8L1																					PVRIG
				TNFRSF10B																					CFHR1
				IFNL3
